# Supplementary material for: Surveillance of the Sensitivity towards Antiparasitic Bath-Treatments in the Salmon Louse (Lepeophtheirus salmonis)
Source: PLoS One. 2016 Feb 18;11(2):e0149006. doi: 10.1371/journal.pone.0149006 (PMC4759459; doi:10.1371/journal.pone.0149006)
Supplement: S1 Dataset — (TXT) [file pone.0149006.s001.txt]

Response_dead1	Geoindex	Geoindex_Scaled	KD1	KD1_Squarroot_centered	Farm_treatments	Substance	Concentration	Year	Developmental_Stage	Gender	FarmYear_Unit
33	0	10.7691530628932	0.316707548659714	0.007993	-0.0482435327483911	2	aza	l	2013	PreadultII	Male	1
34	0	10.7691530628932	0.316707548659714	0.007993	-0.0482435327483911	2	aza	l	2013	PreadultII	Male	1
35	0	10.7691530628932	0.316707548659714	0.007993	-0.0482435327483911	2	aza	l	2013	PreadultII	Male	1
36	0	10.7691530628932	0.316707548659714	0.007993	-0.0482435327483911	2	aza	l	2013	PreadultII	Female	1
37	0	10.7691530628932	0.316707548659714	0.007993	-0.0482435327483911	2	aza	l	2013	PreadultII	Female	1
38	0	10.7691530628932	0.316707548659714	0.007993	-0.0482435327483911	2	aza	l	2013	PreadultII	Female	1
39	0	10.7691530628932	0.316707548659714	0.007993	-0.0482435327483911	2	aza	l	2013	Adult	Male	1
40	0	10.7691530628932	0.316707548659714	0.007993	-0.0482435327483911	2	aza	l	2013	Adult	Male	1
41	0	10.7691530628932	0.316707548659714	0.007993	-0.0482435327483911	2	aza	l	2013	Adult	Male	1
42	0	10.7691530628932	0.316707548659714	0.007993	-0.0482435327483911	2	aza	l	2013	Adult	Male	1
43	0	10.7691530628932	0.316707548659714	0.007993	-0.0482435327483911	2	aza	l	2013	Adult	Male	1
44	0	10.7691530628932	0.316707548659714	0.007993	-0.0482435327483911	2	aza	l	2013	Adult	Male	1
45	0	10.7691530628932	0.316707548659714	0.007993	-0.0482435327483911	2	aza	l	2013	Adult	Male	1
46	0	10.7691530628932	0.316707548659714	0.007993	-0.0482435327483911	2	aza	l	2013	Adult	Male	1
47	0	10.7691530628932	0.316707548659714	0.007993	-0.0482435327483911	2	aza	l	2013	Adult	Male	1
48	0	10.7691530628932	0.316707548659714	0.007993	-0.0482435327483911	2	aza	l	2013	Adult	Female	1
49	0	10.7691530628932	0.316707548659714	0.007993	-0.0482435327483911	2	aza	l	2013	Adult	Female	1
50	0	10.7691530628932	0.316707548659714	0.007993	-0.0482435327483911	2	aza	l	2013	Adult	Female	1
51	0	10.7691530628932	0.316707548659714	0.007993	-0.0482435327483911	2	aza	l	2013	Adult	Female	1
52	0	10.7691530628932	0.316707548659714	0.007993	-0.0482435327483911	2	aza	l	2013	Adult	Female	1
53	0	10.7691530628932	0.316707548659714	0.007993	-0.0482435327483911	2	aza	l	2013	Adult	Female	1
54	1	10.7691530628932	0.316707548659714	0.007993	-0.0482435327483911	2	aza	l	2013	PreadultII	Female	1
55	1	10.7691530628932	0.316707548659714	0.007993	-0.0482435327483911	2	aza	l	2013	PreadultII	Female	1
56	1	10.7691530628932	0.316707548659714	0.007993	-0.0482435327483911	2	aza	l	2013	Adult	Male	1
57	1	10.7691530628932	0.316707548659714	0.007993	-0.0482435327483911	2	aza	l	2013	Adult	Male	1
58	1	10.7691530628932	0.316707548659714	0.007993	-0.0482435327483911	2	aza	l	2013	Adult	Male	1
59	1	10.7691530628932	0.316707548659714	0.007993	-0.0482435327483911	2	aza	l	2013	Adult	Male	1
60	1	10.7691530628932	0.316707548659714	0.007993	-0.0482435327483911	2	aza	l	2013	Adult	Male	1
61	1	10.7691530628932	0.316707548659714	0.007993	-0.0482435327483911	2	aza	l	2013	Adult	Female	1
62	1	10.7691530628932	0.316707548659714	0.007993	-0.0482435327483911	2	aza	l	2013	Adult	Female	1
63	1	10.7691530628932	0.316707548659714	0.007993	-0.0482435327483911	2	aza	l	2013	Adult	Female	1
64	1	10.7691530628932	0.316707548659714	0.007993	-0.0482435327483911	2	aza	l	2013	Adult	Female	1
65	1	10.7691530628932	0.316707548659714	0.007993	-0.0482435327483911	2	aza	l	2013	Adult	Female	1
66	1	10.7691530628932	0.316707548659714	0.007993	-0.0482435327483911	2	aza	l	2013	Adult	Female	1
67	1	10.7691530628932	0.316707548659714	0.007993	-0.0482435327483911	2	aza	l	2013	Adult	Female	1
68	1	10.7691530628932	0.316707548659714	0.007993	-0.0482435327483911	2	aza	l	2013	Adult	Female	1
69	1	10.7691530628932	0.316707548659714	0.007993	-0.0482435327483911	2	aza	l	2013	Adult	Female	1
70	1	10.7691530628932	0.316707548659714	0.007993	-0.0482435327483911	2	aza	l	2013	Adult	Female	1
71	0	10.7691530628932	0.316707548659714	0.007993	-0.0482435327483911	2	aza	h	2013	PreadultII	Female	1
72	0	10.7691530628932	0.316707548659714	0.007993	-0.0482435327483911	2	aza	h	2013	PreadultII	Female	1
73	0	10.7691530628932	0.316707548659714	0.007993	-0.0482435327483911	2	aza	h	2013	PreadultII	Female	1
74	0	10.7691530628932	0.316707548659714	0.007993	-0.0482435327483911	2	aza	h	2013	PreadultII	Female	1
75	0	10.7691530628932	0.316707548659714	0.007993	-0.0482435327483911	2	aza	h	2013	Adult	Male	1
76	0	10.7691530628932	0.316707548659714	0.007993	-0.0482435327483911	2	aza	h	2013	Adult	Male	1
77	0	10.7691530628932	0.316707548659714	0.007993	-0.0482435327483911	2	aza	h	2013	Adult	Male	1
78	0	10.7691530628932	0.316707548659714	0.007993	-0.0482435327483911	2	aza	h	2013	Adult	Male	1
79	0	10.7691530628932	0.316707548659714	0.007993	-0.0482435327483911	2	aza	h	2013	Adult	Male	1
80	0	10.7691530628932	0.316707548659714	0.007993	-0.0482435327483911	2	aza	h	2013	Adult	Male	1
81	0	10.7691530628932	0.316707548659714	0.007993	-0.0482435327483911	2	aza	h	2013	Adult	Male	1
82	0	10.7691530628932	0.316707548659714	0.007993	-0.0482435327483911	2	aza	h	2013	Adult	Female	1
83	0	10.7691530628932	0.316707548659714	0.007993	-0.0482435327483911	2	aza	h	2013	Adult	Female	1
84	0	10.7691530628932	0.316707548659714	0.007993	-0.0482435327483911	2	aza	h	2013	Adult	Female	1
85	0	10.7691530628932	0.316707548659714	0.007993	-0.0482435327483911	2	aza	h	2013	Adult	Female	1
86	0	10.7691530628932	0.316707548659714	0.007993	-0.0482435327483911	2	aza	h	2013	Adult	Female	1
87	0	10.7691530628932	0.316707548659714	0.007993	-0.0482435327483911	2	aza	h	2013	Adult	Female	1
88	0	10.7691530628932	0.316707548659714	0.007993	-0.0482435327483911	2	aza	h	2013	Adult	Female	1
89	0	10.7691530628932	0.316707548659714	0.007993	-0.0482435327483911	2	aza	h	2013	Adult	Female	1
90	0	10.7691530628932	0.316707548659714	0.007993	-0.0482435327483911	2	aza	h	2013	Adult	Female	1
91	0	10.7691530628932	0.316707548659714	0.007993	-0.0482435327483911	2	aza	h	2013	Adult	Female	1
92	0	10.7691530628932	0.316707548659714	0.007993	-0.0482435327483911	2	aza	h	2013	Adult	Female	1
93	0	10.7691530628932	0.316707548659714	0.007993	-0.0482435327483911	2	aza	h	2013	Adult	Female	1
94	0	10.7691530628932	0.316707548659714	0.007993	-0.0482435327483911	2	aza	h	2013	Adult	Female	1
95	0	10.7691530628932	0.316707548659714	0.007993	-0.0482435327483911	2	aza	h	2013	Adult	Female	1
96	0	10.7691530628932	0.316707548659714	0.007993	-0.0482435327483911	2	aza	h	2013	Adult	Female	1
97	1	10.7691530628932	0.316707548659714	0.007993	-0.0482435327483911	2	aza	h	2013	PreadultII	Female	1
98	1	10.7691530628932	0.316707548659714	0.007993	-0.0482435327483911	2	aza	h	2013	PreadultII	Female	1
99	1	10.7691530628932	0.316707548659714	0.007993	-0.0482435327483911	2	aza	h	2013	PreadultII	Female	1
100	1	10.7691530628932	0.316707548659714	0.007993	-0.0482435327483911	2	aza	h	2013	Adult	Male	1
101	1	10.7691530628932	0.316707548659714	0.007993	-0.0482435327483911	2	aza	h	2013	Adult	Male	1
102	1	10.7691530628932	0.316707548659714	0.007993	-0.0482435327483911	2	aza	h	2013	Adult	Male	1
103	1	10.7691530628932	0.316707548659714	0.007993	-0.0482435327483911	2	aza	h	2013	Adult	Male	1
104	1	10.7691530628932	0.316707548659714	0.007993	-0.0482435327483911	2	aza	h	2013	Adult	Male	1
105	1	10.7691530628932	0.316707548659714	0.007993	-0.0482435327483911	2	aza	h	2013	Adult	Male	1
106	1	10.7691530628932	0.316707548659714	0.007993	-0.0482435327483911	2	aza	h	2013	Adult	Female	1
107	1	10.7691530628932	0.316707548659714	0.007993	-0.0482435327483911	2	aza	h	2013	Adult	Female	1
108	1	10.7691530628932	0.316707548659714	0.007993	-0.0482435327483911	2	aza	h	2013	Adult	Female	1
109	1	10.7691530628932	0.316707548659714	0.007993	-0.0482435327483911	2	aza	h	2013	Adult	Female	1
110	1	10.7691530628932	0.316707548659714	0.007993	-0.0482435327483911	2	aza	h	2013	Adult	Female	1
111	1	10.7691530628932	0.316707548659714	0.007993	-0.0482435327483911	2	aza	h	2013	Adult	Female	1
112	1	10.7691530628932	0.316707548659714	0.007993	-0.0482435327483911	2	aza	h	2013	Adult	Female	1
113	1	10.7691530628932	0.316707548659714	0.007993	-0.0482435327483911	2	aza	h	2013	Adult	Female	1
150	0	11.0817018626543	0.361950288878679	0.008224	-0.0469608397050446	2	aza	l	2013	PreadultI	Male	2
151	0	11.0817018626543	0.361950288878679	0.008224	-0.0469608397050446	2	aza	l	2013	PreadultII	Female	2
152	0	11.0817018626543	0.361950288878679	0.008224	-0.0469608397050446	2	aza	l	2013	PreadultII	Female	2
153	0	11.0817018626543	0.361950288878679	0.008224	-0.0469608397050446	2	aza	l	2013	Adult	Male	2
154	0	11.0817018626543	0.361950288878679	0.008224	-0.0469608397050446	2	aza	l	2013	Adult	Male	2
155	0	11.0817018626543	0.361950288878679	0.008224	-0.0469608397050446	2	aza	l	2013	Adult	Male	2
156	0	11.0817018626543	0.361950288878679	0.008224	-0.0469608397050446	2	aza	l	2013	Adult	Male	2
157	0	11.0817018626543	0.361950288878679	0.008224	-0.0469608397050446	2	aza	l	2013	Adult	Male	2
158	0	11.0817018626543	0.361950288878679	0.008224	-0.0469608397050446	2	aza	l	2013	Adult	Male	2
159	0	11.0817018626543	0.361950288878679	0.008224	-0.0469608397050446	2	aza	l	2013	Adult	Male	2
160	0	11.0817018626543	0.361950288878679	0.008224	-0.0469608397050446	2	aza	l	2013	Adult	Male	2
161	0	11.0817018626543	0.361950288878679	0.008224	-0.0469608397050446	2	aza	l	2013	Adult	Male	2
162	0	11.0817018626543	0.361950288878679	0.008224	-0.0469608397050446	2	aza	l	2013	Adult	Male	2
163	0	11.0817018626543	0.361950288878679	0.008224	-0.0469608397050446	2	aza	l	2013	Adult	Male	2
164	0	11.0817018626543	0.361950288878679	0.008224	-0.0469608397050446	2	aza	l	2013	Adult	Male	2
165	0	11.0817018626543	0.361950288878679	0.008224	-0.0469608397050446	2	aza	l	2013	Adult	Male	2
166	0	11.0817018626543	0.361950288878679	0.008224	-0.0469608397050446	2	aza	l	2013	Adult	Male	2
167	0	11.0817018626543	0.361950288878679	0.008224	-0.0469608397050446	2	aza	l	2013	Adult	Female	2
168	0	11.0817018626543	0.361950288878679	0.008224	-0.0469608397050446	2	aza	l	2013	Adult	Female	2
169	0	11.0817018626543	0.361950288878679	0.008224	-0.0469608397050446	2	aza	l	2013	Adult	Female	2
170	0	11.0817018626543	0.361950288878679	0.008224	-0.0469608397050446	2	aza	l	2013	Adult	Female	2
171	0	11.0817018626543	0.361950288878679	0.008224	-0.0469608397050446	2	aza	l	2013	Adult	Female	2
172	0	11.0817018626543	0.361950288878679	0.008224	-0.0469608397050446	2	aza	l	2013	Adult	Female	2
173	1	11.0817018626543	0.361950288878679	0.008224	-0.0469608397050446	2	aza	l	2013	PreadultII	Female	2
174	1	11.0817018626543	0.361950288878679	0.008224	-0.0469608397050446	2	aza	l	2013	PreadultII	Female	2
175	1	11.0817018626543	0.361950288878679	0.008224	-0.0469608397050446	2	aza	l	2013	Adult	Male	2
176	1	11.0817018626543	0.361950288878679	0.008224	-0.0469608397050446	2	aza	l	2013	Adult	Male	2
177	1	11.0817018626543	0.361950288878679	0.008224	-0.0469608397050446	2	aza	l	2013	Adult	Male	2
178	1	11.0817018626543	0.361950288878679	0.008224	-0.0469608397050446	2	aza	l	2013	Adult	Male	2
179	1	11.0817018626543	0.361950288878679	0.008224	-0.0469608397050446	2	aza	l	2013	Adult	Female	2
180	1	11.0817018626543	0.361950288878679	0.008224	-0.0469608397050446	2	aza	l	2013	Adult	Female	2
181	1	11.0817018626543	0.361950288878679	0.008224	-0.0469608397050446	2	aza	l	2013	Adult	Female	2
182	1	11.0817018626543	0.361950288878679	0.008224	-0.0469608397050446	2	aza	l	2013	Adult	Female	2
183	0	11.0817018626543	0.361950288878679	0.008224	-0.0469608397050446	2	aza	h	2013	PreadultII	Female	2
184	0	11.0817018626543	0.361950288878679	0.008224	-0.0469608397050446	2	aza	h	2013	PreadultII	Female	2
185	0	11.0817018626543	0.361950288878679	0.008224	-0.0469608397050446	2	aza	h	2013	PreadultII	Female	2
186	0	11.0817018626543	0.361950288878679	0.008224	-0.0469608397050446	2	aza	h	2013	PreadultII	Female	2
187	0	11.0817018626543	0.361950288878679	0.008224	-0.0469608397050446	2	aza	h	2013	Adult	Male	2
188	0	11.0817018626543	0.361950288878679	0.008224	-0.0469608397050446	2	aza	h	2013	Adult	Male	2
189	0	11.0817018626543	0.361950288878679	0.008224	-0.0469608397050446	2	aza	h	2013	Adult	Male	2
190	0	11.0817018626543	0.361950288878679	0.008224	-0.0469608397050446	2	aza	h	2013	Adult	Male	2
191	0	11.0817018626543	0.361950288878679	0.008224	-0.0469608397050446	2	aza	h	2013	Adult	Male	2
192	0	11.0817018626543	0.361950288878679	0.008224	-0.0469608397050446	2	aza	h	2013	Adult	Male	2
193	0	11.0817018626543	0.361950288878679	0.008224	-0.0469608397050446	2	aza	h	2013	Adult	Male	2
194	0	11.0817018626543	0.361950288878679	0.008224	-0.0469608397050446	2	aza	h	2013	Adult	Male	2
195	0	11.0817018626543	0.361950288878679	0.008224	-0.0469608397050446	2	aza	h	2013	Adult	Male	2
196	0	11.0817018626543	0.361950288878679	0.008224	-0.0469608397050446	2	aza	h	2013	Adult	Male	2
197	0	11.0817018626543	0.361950288878679	0.008224	-0.0469608397050446	2	aza	h	2013	Adult	Male	2
198	0	11.0817018626543	0.361950288878679	0.008224	-0.0469608397050446	2	aza	h	2013	Adult	Male	2
199	0	11.0817018626543	0.361950288878679	0.008224	-0.0469608397050446	2	aza	h	2013	Adult	Male	2
200	0	11.0817018626543	0.361950288878679	0.008224	-0.0469608397050446	2	aza	h	2013	Adult	Male	2
201	0	11.0817018626543	0.361950288878679	0.008224	-0.0469608397050446	2	aza	h	2013	Adult	Male	2
202	0	11.0817018626543	0.361950288878679	0.008224	-0.0469608397050446	2	aza	h	2013	Adult	Female	2
203	0	11.0817018626543	0.361950288878679	0.008224	-0.0469608397050446	2	aza	h	2013	Adult	Female	2
204	0	11.0817018626543	0.361950288878679	0.008224	-0.0469608397050446	2	aza	h	2013	Adult	Female	2
205	0	11.0817018626543	0.361950288878679	0.008224	-0.0469608397050446	2	aza	h	2013	Adult	Female	2
206	1	11.0817018626543	0.361950288878679	0.008224	-0.0469608397050446	2	aza	h	2013	PreadultII	Female	2
207	1	11.0817018626543	0.361950288878679	0.008224	-0.0469608397050446	2	aza	h	2013	PreadultII	Female	2
208	1	11.0817018626543	0.361950288878679	0.008224	-0.0469608397050446	2	aza	h	2013	Adult	Male	2
209	1	11.0817018626543	0.361950288878679	0.008224	-0.0469608397050446	2	aza	h	2013	Adult	Male	2
210	1	11.0817018626543	0.361950288878679	0.008224	-0.0469608397050446	2	aza	h	2013	Adult	Male	2
211	1	11.0817018626543	0.361950288878679	0.008224	-0.0469608397050446	2	aza	h	2013	Adult	Male	2
212	1	11.0817018626543	0.361950288878679	0.008224	-0.0469608397050446	2	aza	h	2013	Adult	Female	2
213	1	11.0817018626543	0.361950288878679	0.008224	-0.0469608397050446	2	aza	h	2013	Adult	Female	2
214	1	11.0817018626543	0.361950288878679	0.008224	-0.0469608397050446	2	aza	h	2013	Adult	Female	2
215	1	11.0817018626543	0.361950288878679	0.008224	-0.0469608397050446	2	aza	h	2013	Adult	Female	2
216	1	11.0817018626543	0.361950288878679	0.008224	-0.0469608397050446	2	aza	h	2013	Adult	Female	2
217	1	11.0817018626543	0.361950288878679	0.008224	-0.0469608397050446	2	aza	h	2013	Adult	Female	2
218	1	11.0817018626543	0.361950288878679	0.008224	-0.0469608397050446	2	aza	h	2013	Adult	Female	2
219	1	11.0817018626543	0.361950288878679	0.008224	-0.0469608397050446	2	aza	h	2013	Adult	Female	2
251	0	2.74672452696346	-0.84457238731734	0.00942	-0.0405904276266742	3	delta	l	2013	PreadultI	Male	3
252	0	2.74672452696346	-0.84457238731734	0.00942	-0.0405904276266742	3	delta	l	2013	PreadultI	Female	3
253	0	2.74672452696346	-0.84457238731734	0.00942	-0.0405904276266742	3	delta	l	2013	PreadultI	Female	3
254	0	2.74672452696346	-0.84457238731734	0.00942	-0.0405904276266742	3	delta	l	2013	PreadultI	Female	3
255	0	2.74672452696346	-0.84457238731734	0.00942	-0.0405904276266742	3	delta	l	2013	PreadultII	Male	3
256	0	2.74672452696346	-0.84457238731734	0.00942	-0.0405904276266742	3	delta	l	2013	PreadultII	Female	3
257	0	2.74672452696346	-0.84457238731734	0.00942	-0.0405904276266742	3	delta	l	2013	Adult	Male	3
258	0	2.74672452696346	-0.84457238731734	0.00942	-0.0405904276266742	3	delta	l	2013	Adult	Male	3
259	0	2.74672452696346	-0.84457238731734	0.00942	-0.0405904276266742	3	delta	l	2013	Adult	Male	3
260	0	2.74672452696346	-0.84457238731734	0.00942	-0.0405904276266742	3	delta	l	2013	Adult	Male	3
261	0	2.74672452696346	-0.84457238731734	0.00942	-0.0405904276266742	3	delta	l	2013	Adult	Female	3
262	0	2.74672452696346	-0.84457238731734	0.00942	-0.0405904276266742	3	delta	l	2013	Adult	Female	3
263	0	2.74672452696346	-0.84457238731734	0.00942	-0.0405904276266742	3	delta	l	2013	Adult	Female	3
264	0	2.74672452696346	-0.84457238731734	0.00942	-0.0405904276266742	3	delta	l	2013	Adult	Female	3
265	0	2.74672452696346	-0.84457238731734	0.00942	-0.0405904276266742	3	delta	l	2013	Adult	Female	3
266	0	2.74672452696346	-0.84457238731734	0.00942	-0.0405904276266742	3	delta	l	2013	Adult	Female	3
267	0	2.74672452696346	-0.84457238731734	0.00942	-0.0405904276266742	3	delta	l	2013	Adult	Female	3
268	0	2.74672452696346	-0.84457238731734	0.00942	-0.0405904276266742	3	delta	l	2013	Adult	Female	3
269	0	2.74672452696346	-0.84457238731734	0.00942	-0.0405904276266742	3	delta	l	2013	Adult	Female	3
270	0	2.74672452696346	-0.84457238731734	0.00942	-0.0405904276266742	3	delta	l	2013	Adult	Female	3
271	1	2.74672452696346	-0.84457238731734	0.00942	-0.0405904276266742	3	delta	l	2013	PreadultI	Male	3
272	1	2.74672452696346	-0.84457238731734	0.00942	-0.0405904276266742	3	delta	l	2013	PreadultI	Male	3
273	1	2.74672452696346	-0.84457238731734	0.00942	-0.0405904276266742	3	delta	l	2013	PreadultI	Female	3
274	1	2.74672452696346	-0.84457238731734	0.00942	-0.0405904276266742	3	delta	l	2013	Adult	Male	3
275	1	2.74672452696346	-0.84457238731734	0.00942	-0.0405904276266742	3	delta	l	2013	Adult	Male	3
276	1	2.74672452696346	-0.84457238731734	0.00942	-0.0405904276266742	3	delta	l	2013	Adult	Male	3
277	1	2.74672452696346	-0.84457238731734	0.00942	-0.0405904276266742	3	delta	l	2013	Adult	Male	3
278	1	2.74672452696346	-0.84457238731734	0.00942	-0.0405904276266742	3	delta	l	2013	Adult	Female	3
279	1	2.74672452696346	-0.84457238731734	0.00942	-0.0405904276266742	3	delta	l	2013	Adult	Female	3
280	1	2.74672452696346	-0.84457238731734	0.00942	-0.0405904276266742	3	delta	l	2013	Adult	Female	3
281	1	2.74672452696346	-0.84457238731734	0.00942	-0.0405904276266742	3	delta	l	2013	Adult	Female	3
282	1	2.74672452696346	-0.84457238731734	0.00942	-0.0405904276266742	3	delta	l	2013	Adult	Female	3
283	1	2.74672452696346	-0.84457238731734	0.00942	-0.0405904276266742	3	delta	l	2013	Adult	Female	3
284	0	2.74672452696346	-0.84457238731734	0.00942	-0.0405904276266742	3	delta	h	2013	PreadultII	Female	3
285	0	2.74672452696346	-0.84457238731734	0.00942	-0.0405904276266742	3	delta	h	2013	Adult	Female	3
286	0	2.74672452696346	-0.84457238731734	0.00942	-0.0405904276266742	3	delta	h	2013	Adult	Female	3
287	0	2.74672452696346	-0.84457238731734	0.00942	-0.0405904276266742	3	delta	h	2013	Adult	Female	3
288	0	2.74672452696346	-0.84457238731734	0.00942	-0.0405904276266742	3	delta	h	2013	Adult	Female	3
289	0	2.74672452696346	-0.84457238731734	0.00942	-0.0405904276266742	3	delta	h	2013	Adult	Female	3
290	1	2.74672452696346	-0.84457238731734	0.00942	-0.0405904276266742	3	delta	h	2013	PreadultI	Male	3
291	1	2.74672452696346	-0.84457238731734	0.00942	-0.0405904276266742	3	delta	h	2013	PreadultI	Male	3
292	1	2.74672452696346	-0.84457238731734	0.00942	-0.0405904276266742	3	delta	h	2013	PreadultI	Male	3
293	1	2.74672452696346	-0.84457238731734	0.00942	-0.0405904276266742	3	delta	h	2013	PreadultI	Male	3
294	1	2.74672452696346	-0.84457238731734	0.00942	-0.0405904276266742	3	delta	h	2013	PreadultI	Male	3
295	1	2.74672452696346	-0.84457238731734	0.00942	-0.0405904276266742	3	delta	h	2013	PreadultI	Male	3
296	1	2.74672452696346	-0.84457238731734	0.00942	-0.0405904276266742	3	delta	h	2013	PreadultI	Female	3
297	1	2.74672452696346	-0.84457238731734	0.00942	-0.0405904276266742	3	delta	h	2013	PreadultI	Female	3
298	1	2.74672452696346	-0.84457238731734	0.00942	-0.0405904276266742	3	delta	h	2013	PreadultI	Female	3
299	1	2.74672452696346	-0.84457238731734	0.00942	-0.0405904276266742	3	delta	h	2013	PreadultI	Female	3
300	1	2.74672452696346	-0.84457238731734	0.00942	-0.0405904276266742	3	delta	h	2013	PreadultI	Female	3
301	1	2.74672452696346	-0.84457238731734	0.00942	-0.0405904276266742	3	delta	h	2013	PreadultII	Male	3
302	1	2.74672452696346	-0.84457238731734	0.00942	-0.0405904276266742	3	delta	h	2013	PreadultII	Male	3
303	1	2.74672452696346	-0.84457238731734	0.00942	-0.0405904276266742	3	delta	h	2013	PreadultII	Male	3
304	1	2.74672452696346	-0.84457238731734	0.00942	-0.0405904276266742	3	delta	h	2013	PreadultII	Male	3
305	1	2.74672452696346	-0.84457238731734	0.00942	-0.0405904276266742	3	delta	h	2013	PreadultII	Female	3
306	1	2.74672452696346	-0.84457238731734	0.00942	-0.0405904276266742	3	delta	h	2013	Adult	Male	3
307	1	2.74672452696346	-0.84457238731734	0.00942	-0.0405904276266742	3	delta	h	2013	Adult	Male	3
308	1	2.74672452696346	-0.84457238731734	0.00942	-0.0405904276266742	3	delta	h	2013	Adult	Male	3
309	1	2.74672452696346	-0.84457238731734	0.00942	-0.0405904276266742	3	delta	h	2013	Adult	Male	3
310	1	2.74672452696346	-0.84457238731734	0.00942	-0.0405904276266742	3	delta	h	2013	Adult	Male	3
311	1	2.74672452696346	-0.84457238731734	0.00942	-0.0405904276266742	3	delta	h	2013	Adult	Female	3
312	1	2.74672452696346	-0.84457238731734	0.00942	-0.0405904276266742	3	delta	h	2013	Adult	Female	3
313	1	2.74672452696346	-0.84457238731734	0.00942	-0.0405904276266742	3	delta	h	2013	Adult	Female	3
314	1	2.74672452696346	-0.84457238731734	0.00942	-0.0405904276266742	3	delta	h	2013	Adult	Female	3
315	1	2.74672452696346	-0.84457238731734	0.00942	-0.0405904276266742	3	delta	h	2013	Adult	Female	3
316	1	2.74672452696346	-0.84457238731734	0.00942	-0.0405904276266742	3	delta	h	2013	Adult	Female	3
317	1	2.74672452696346	-0.84457238731734	0.00942	-0.0405904276266742	3	delta	h	2013	Adult	Female	3
318	1	2.74672452696346	-0.84457238731734	0.00942	-0.0405904276266742	3	delta	h	2013	Adult	Female	3
319	1	2.74672452696346	-0.84457238731734	0.00942	-0.0405904276266742	3	delta	h	2013	Adult	Female	3
320	1	2.74672452696346	-0.84457238731734	0.00942	-0.0405904276266742	3	delta	h	2013	Adult	Female	3
321	1	2.74672452696346	-0.84457238731734	0.00942	-0.0405904276266742	3	delta	h	2013	Adult	Female	3
457	0	2.74672452696346	-0.84457238731734	0.00942	-0.0405904276266742	3	aza	l	2013	PreadultI	Male	3
458	0	2.74672452696346	-0.84457238731734	0.00942	-0.0405904276266742	3	aza	l	2013	PreadultI	Male	3
459	0	2.74672452696346	-0.84457238731734	0.00942	-0.0405904276266742	3	aza	l	2013	PreadultI	Male	3
460	0	2.74672452696346	-0.84457238731734	0.00942	-0.0405904276266742	3	aza	l	2013	PreadultI	Female	3
461	0	2.74672452696346	-0.84457238731734	0.00942	-0.0405904276266742	3	aza	l	2013	PreadultII	Male	3
462	0	2.74672452696346	-0.84457238731734	0.00942	-0.0405904276266742	3	aza	l	2013	Adult	Male	3
463	0	2.74672452696346	-0.84457238731734	0.00942	-0.0405904276266742	3	aza	l	2013	Adult	Male	3
464	0	2.74672452696346	-0.84457238731734	0.00942	-0.0405904276266742	3	aza	l	2013	Adult	Female	3
465	0	2.74672452696346	-0.84457238731734	0.00942	-0.0405904276266742	3	aza	l	2013	Adult	Female	3
466	0	2.74672452696346	-0.84457238731734	0.00942	-0.0405904276266742	3	aza	l	2013	Adult	Female	3
467	0	2.74672452696346	-0.84457238731734	0.00942	-0.0405904276266742	3	aza	l	2013	Adult	Female	3
468	0	2.74672452696346	-0.84457238731734	0.00942	-0.0405904276266742	3	aza	l	2013	Adult	Female	3
469	1	2.74672452696346	-0.84457238731734	0.00942	-0.0405904276266742	3	aza	l	2013	PreadultI	Male	3
470	1	2.74672452696346	-0.84457238731734	0.00942	-0.0405904276266742	3	aza	l	2013	PreadultI	Male	3
471	1	2.74672452696346	-0.84457238731734	0.00942	-0.0405904276266742	3	aza	l	2013	PreadultI	Male	3
472	1	2.74672452696346	-0.84457238731734	0.00942	-0.0405904276266742	3	aza	l	2013	PreadultI	Female	3
473	1	2.74672452696346	-0.84457238731734	0.00942	-0.0405904276266742	3	aza	l	2013	PreadultI	Female	3
474	1	2.74672452696346	-0.84457238731734	0.00942	-0.0405904276266742	3	aza	l	2013	PreadultII	Female	3
475	1	2.74672452696346	-0.84457238731734	0.00942	-0.0405904276266742	3	aza	l	2013	PreadultII	Female	3
476	1	2.74672452696346	-0.84457238731734	0.00942	-0.0405904276266742	3	aza	l	2013	PreadultII	Female	3
477	1	2.74672452696346	-0.84457238731734	0.00942	-0.0405904276266742	3	aza	l	2013	PreadultII	Female	3
478	1	2.74672452696346	-0.84457238731734	0.00942	-0.0405904276266742	3	aza	l	2013	Adult	Male	3
479	1	2.74672452696346	-0.84457238731734	0.00942	-0.0405904276266742	3	aza	l	2013	Adult	Male	3
480	1	2.74672452696346	-0.84457238731734	0.00942	-0.0405904276266742	3	aza	l	2013	Adult	Male	3
481	1	2.74672452696346	-0.84457238731734	0.00942	-0.0405904276266742	3	aza	l	2013	Adult	Female	3
482	1	2.74672452696346	-0.84457238731734	0.00942	-0.0405904276266742	3	aza	l	2013	Adult	Female	3
483	1	2.74672452696346	-0.84457238731734	0.00942	-0.0405904276266742	3	aza	l	2013	Adult	Female	3
484	1	2.74672452696346	-0.84457238731734	0.00942	-0.0405904276266742	3	aza	l	2013	Adult	Female	3
485	1	2.74672452696346	-0.84457238731734	0.00942	-0.0405904276266742	3	aza	l	2013	Adult	Female	3
486	1	2.74672452696346	-0.84457238731734	0.00942	-0.0405904276266742	3	aza	l	2013	Adult	Female	3
487	1	2.74672452696346	-0.84457238731734	0.00942	-0.0405904276266742	3	aza	l	2013	Adult	Female	3
488	1	2.74672452696346	-0.84457238731734	0.00942	-0.0405904276266742	3	aza	l	2013	Adult	Female	3
489	1	2.74672452696346	-0.84457238731734	0.00942	-0.0405904276266742	3	aza	l	2013	Adult	Female	3
490	1	2.74672452696346	-0.84457238731734	0.00942	-0.0405904276266742	3	aza	l	2013	Adult	Female	3
491	0	2.74672452696346	-0.84457238731734	0.00942	-0.0405904276266742	3	aza	h	2013	PreadultI	Male	3
492	0	2.74672452696346	-0.84457238731734	0.00942	-0.0405904276266742	3	aza	h	2013	PreadultI	Male	3
493	0	2.74672452696346	-0.84457238731734	0.00942	-0.0405904276266742	3	aza	h	2013	PreadultI	Male	3
494	0	2.74672452696346	-0.84457238731734	0.00942	-0.0405904276266742	3	aza	h	2013	PreadultI	Male	3
495	0	2.74672452696346	-0.84457238731734	0.00942	-0.0405904276266742	3	aza	h	2013	PreadultI	Female	3
496	0	2.74672452696346	-0.84457238731734	0.00942	-0.0405904276266742	3	aza	h	2013	PreadultI	Female	3
497	0	2.74672452696346	-0.84457238731734	0.00942	-0.0405904276266742	3	aza	h	2013	PreadultII	Male	3
498	0	2.74672452696346	-0.84457238731734	0.00942	-0.0405904276266742	3	aza	h	2013	PreadultII	Male	3
499	0	2.74672452696346	-0.84457238731734	0.00942	-0.0405904276266742	3	aza	h	2013	Adult	Male	3
500	0	2.74672452696346	-0.84457238731734	0.00942	-0.0405904276266742	3	aza	h	2013	Adult	Male	3
501	0	2.74672452696346	-0.84457238731734	0.00942	-0.0405904276266742	3	aza	h	2013	Adult	Female	3
502	0	2.74672452696346	-0.84457238731734	0.00942	-0.0405904276266742	3	aza	h	2013	Adult	Female	3
503	0	2.74672452696346	-0.84457238731734	0.00942	-0.0405904276266742	3	aza	h	2013	Adult	Female	3
504	0	2.74672452696346	-0.84457238731734	0.00942	-0.0405904276266742	3	aza	h	2013	Adult	Female	3
505	0	2.74672452696346	-0.84457238731734	0.00942	-0.0405904276266742	3	aza	h	2013	Adult	Female	3
506	0	2.74672452696346	-0.84457238731734	0.00942	-0.0405904276266742	3	aza	h	2013	Adult	Female	3
507	1	2.74672452696346	-0.84457238731734	0.00942	-0.0405904276266742	3	aza	h	2013	PreadultI	Male	3
508	1	2.74672452696346	-0.84457238731734	0.00942	-0.0405904276266742	3	aza	h	2013	PreadultI	Male	3
509	1	2.74672452696346	-0.84457238731734	0.00942	-0.0405904276266742	3	aza	h	2013	PreadultI	Male	3
510	1	2.74672452696346	-0.84457238731734	0.00942	-0.0405904276266742	3	aza	h	2013	PreadultI	Male	3
511	1	2.74672452696346	-0.84457238731734	0.00942	-0.0405904276266742	3	aza	h	2013	PreadultI	Male	3
512	1	2.74672452696346	-0.84457238731734	0.00942	-0.0405904276266742	3	aza	h	2013	PreadultI	Female	3
513	1	2.74672452696346	-0.84457238731734	0.00942	-0.0405904276266742	3	aza	h	2013	PreadultI	Female	3
514	1	2.74672452696346	-0.84457238731734	0.00942	-0.0405904276266742	3	aza	h	2013	PreadultI	Female	3
515	1	2.74672452696346	-0.84457238731734	0.00942	-0.0405904276266742	3	aza	h	2013	PreadultII	Male	3
516	1	2.74672452696346	-0.84457238731734	0.00942	-0.0405904276266742	3	aza	h	2013	PreadultII	Female	3
517	1	2.74672452696346	-0.84457238731734	0.00942	-0.0405904276266742	3	aza	h	2013	PreadultII	Female	3
518	1	2.74672452696346	-0.84457238731734	0.00942	-0.0405904276266742	3	aza	h	2013	Adult	Male	3
519	1	2.74672452696346	-0.84457238731734	0.00942	-0.0405904276266742	3	aza	h	2013	Adult	Male	3
520	1	2.74672452696346	-0.84457238731734	0.00942	-0.0405904276266742	3	aza	h	2013	Adult	Male	3
521	1	2.74672452696346	-0.84457238731734	0.00942	-0.0405904276266742	3	aza	h	2013	Adult	Male	3
522	1	2.74672452696346	-0.84457238731734	0.00942	-0.0405904276266742	3	aza	h	2013	Adult	Male	3
523	1	2.74672452696346	-0.84457238731734	0.00942	-0.0405904276266742	3	aza	h	2013	Adult	Female	3
524	1	2.74672452696346	-0.84457238731734	0.00942	-0.0405904276266742	3	aza	h	2013	Adult	Female	3
525	1	2.74672452696346	-0.84457238731734	0.00942	-0.0405904276266742	3	aza	h	2013	Adult	Female	3
526	1	2.74672452696346	-0.84457238731734	0.00942	-0.0405904276266742	3	aza	h	2013	Adult	Female	3
527	1	2.74672452696346	-0.84457238731734	0.00942	-0.0405904276266742	3	aza	h	2013	Adult	Female	3
528	1	2.74672452696346	-0.84457238731734	0.00942	-0.0405904276266742	3	aza	h	2013	Adult	Female	3
529	1	2.74672452696346	-0.84457238731734	0.00942	-0.0405904276266742	3	aza	h	2013	Adult	Female	3
530	1	2.74672452696346	-0.84457238731734	0.00942	-0.0405904276266742	3	aza	h	2013	Adult	Female	3
531	1	2.74672452696346	-0.84457238731734	0.00942	-0.0405904276266742	3	aza	h	2013	Adult	Female	3
532	1	2.74672452696346	-0.84457238731734	0.00942	-0.0405904276266742	3	aza	h	2013	Adult	Female	3
533	1	2.74672452696346	-0.84457238731734	0.00942	-0.0405904276266742	3	aza	h	2013	Adult	Female	3
534	1	2.74672452696346	-0.84457238731734	0.00942	-0.0405904276266742	3	aza	h	2013	Adult	Female	3
567	0	1.01889465394692	-1.09468295612197	0.021553	0.00916228814890818	0	aza	l	2013	PreadultII	Male	4
568	0	1.01889465394692	-1.09468295612197	0.021553	0.00916228814890818	0	aza	l	2013	PreadultII	Male	4
569	0	1.01889465394692	-1.09468295612197	0.021553	0.00916228814890818	0	aza	l	2013	PreadultII	Female	4
570	0	1.01889465394692	-1.09468295612197	0.021553	0.00916228814890818	0	aza	l	2013	PreadultII	Female	4
571	0	1.01889465394692	-1.09468295612197	0.021553	0.00916228814890818	0	aza	l	2013	PreadultII	Female	4
572	0	1.01889465394692	-1.09468295612197	0.021553	0.00916228814890818	0	aza	l	2013	PreadultII	Female	4
573	0	1.01889465394692	-1.09468295612197	0.021553	0.00916228814890818	0	aza	l	2013	PreadultII	Female	4
574	0	1.01889465394692	-1.09468295612197	0.021553	0.00916228814890818	0	aza	l	2013	PreadultII	Female	4
575	0	1.01889465394692	-1.09468295612197	0.021553	0.00916228814890818	0	aza	l	2013	Adult	Male	4
576	0	1.01889465394692	-1.09468295612197	0.021553	0.00916228814890818	0	aza	l	2013	Adult	Male	4
577	0	1.01889465394692	-1.09468295612197	0.021553	0.00916228814890818	0	aza	l	2013	Adult	Male	4
578	0	1.01889465394692	-1.09468295612197	0.021553	0.00916228814890818	0	aza	l	2013	Adult	Male	4
579	0	1.01889465394692	-1.09468295612197	0.021553	0.00916228814890818	0	aza	l	2013	Adult	Male	4
580	0	1.01889465394692	-1.09468295612197	0.021553	0.00916228814890818	0	aza	l	2013	Adult	Male	4
581	0	1.01889465394692	-1.09468295612197	0.021553	0.00916228814890818	0	aza	l	2013	Adult	Male	4
582	0	1.01889465394692	-1.09468295612197	0.021553	0.00916228814890818	0	aza	l	2013	Adult	Male	4
583	0	1.01889465394692	-1.09468295612197	0.021553	0.00916228814890818	0	aza	l	2013	Adult	Male	4
584	0	1.01889465394692	-1.09468295612197	0.021553	0.00916228814890818	0	aza	l	2013	Adult	Female	4
585	0	1.01889465394692	-1.09468295612197	0.021553	0.00916228814890818	0	aza	l	2013	Adult	Female	4
586	0	1.01889465394692	-1.09468295612197	0.021553	0.00916228814890818	0	aza	l	2013	Adult	Female	4
587	0	1.01889465394692	-1.09468295612197	0.021553	0.00916228814890818	0	aza	l	2013	Adult	Female	4
588	0	1.01889465394692	-1.09468295612197	0.021553	0.00916228814890818	0	aza	l	2013	Adult	Female	4
589	0	1.01889465394692	-1.09468295612197	0.021553	0.00916228814890818	0	aza	l	2013	Adult	Female	4
590	0	1.01889465394692	-1.09468295612197	0.021553	0.00916228814890818	0	aza	l	2013	Adult	Female	4
591	0	1.01889465394692	-1.09468295612197	0.021553	0.00916228814890818	0	aza	l	2013	Adult	Female	4
592	0	1.01889465394692	-1.09468295612197	0.021553	0.00916228814890818	0	aza	l	2013	Adult	Female	4
593	0	1.01889465394692	-1.09468295612197	0.021553	0.00916228814890818	0	aza	l	2013	Adult	Female	4
594	1	1.01889465394692	-1.09468295612197	0.021553	0.00916228814890818	0	aza	l	2013	PreadultI	Female	4
595	1	1.01889465394692	-1.09468295612197	0.021553	0.00916228814890818	0	aza	l	2013	Adult	Male	4
596	1	1.01889465394692	-1.09468295612197	0.021553	0.00916228814890818	0	aza	l	2013	Adult	Female	4
597	0	1.01889465394692	-1.09468295612197	0.021553	0.00916228814890818	0	aza	h	2013	PreadultI	Female	4
598	0	1.01889465394692	-1.09468295612197	0.021553	0.00916228814890818	0	aza	h	2013	PreadultII	Male	4
599	0	1.01889465394692	-1.09468295612197	0.021553	0.00916228814890818	0	aza	h	2013	PreadultII	Male	4
600	0	1.01889465394692	-1.09468295612197	0.021553	0.00916228814890818	0	aza	h	2013	PreadultII	Female	4
601	0	1.01889465394692	-1.09468295612197	0.021553	0.00916228814890818	0	aza	h	2013	PreadultII	Female	4
602	0	1.01889465394692	-1.09468295612197	0.021553	0.00916228814890818	0	aza	h	2013	PreadultII	Female	4
603	0	1.01889465394692	-1.09468295612197	0.021553	0.00916228814890818	0	aza	h	2013	PreadultII	Female	4
604	0	1.01889465394692	-1.09468295612197	0.021553	0.00916228814890818	0	aza	h	2013	PreadultII	Female	4
605	0	1.01889465394692	-1.09468295612197	0.021553	0.00916228814890818	0	aza	h	2013	PreadultII	Female	4
606	0	1.01889465394692	-1.09468295612197	0.021553	0.00916228814890818	0	aza	h	2013	Adult	Male	4
607	0	1.01889465394692	-1.09468295612197	0.021553	0.00916228814890818	0	aza	h	2013	Adult	Male	4
608	0	1.01889465394692	-1.09468295612197	0.021553	0.00916228814890818	0	aza	h	2013	Adult	Male	4
609	0	1.01889465394692	-1.09468295612197	0.021553	0.00916228814890818	0	aza	h	2013	Adult	Male	4
610	0	1.01889465394692	-1.09468295612197	0.021553	0.00916228814890818	0	aza	h	2013	Adult	Male	4
611	0	1.01889465394692	-1.09468295612197	0.021553	0.00916228814890818	0	aza	h	2013	Adult	Male	4
612	0	1.01889465394692	-1.09468295612197	0.021553	0.00916228814890818	0	aza	h	2013	Adult	Male	4
613	0	1.01889465394692	-1.09468295612197	0.021553	0.00916228814890818	0	aza	h	2013	Adult	Male	4
614	0	1.01889465394692	-1.09468295612197	0.021553	0.00916228814890818	0	aza	h	2013	Adult	Male	4
615	0	1.01889465394692	-1.09468295612197	0.021553	0.00916228814890818	0	aza	h	2013	Adult	Female	4
616	0	1.01889465394692	-1.09468295612197	0.021553	0.00916228814890818	0	aza	h	2013	Adult	Female	4
617	0	1.01889465394692	-1.09468295612197	0.021553	0.00916228814890818	0	aza	h	2013	Adult	Female	4
618	0	1.01889465394692	-1.09468295612197	0.021553	0.00916228814890818	0	aza	h	2013	Adult	Female	4
619	0	1.01889465394692	-1.09468295612197	0.021553	0.00916228814890818	0	aza	h	2013	Adult	Female	4
620	0	1.01889465394692	-1.09468295612197	0.021553	0.00916228814890818	0	aza	h	2013	Adult	Female	4
621	1	1.01889465394692	-1.09468295612197	0.021553	0.00916228814890818	0	aza	h	2013	Adult	Male	4
622	1	1.01889465394692	-1.09468295612197	0.021553	0.00916228814890818	0	aza	h	2013	Adult	Female	4
623	1	1.01889465394692	-1.09468295612197	0.021553	0.00916228814890818	0	aza	h	2013	Adult	Female	4
624	1	1.01889465394692	-1.09468295612197	0.021553	0.00916228814890818	0	aza	h	2013	Adult	Female	4
625	1	1.01889465394692	-1.09468295612197	0.021553	0.00916228814890818	0	aza	h	2013	Adult	Female	4
626	1	1.01889465394692	-1.09468295612197	0.021553	0.00916228814890818	0	aza	h	2013	Adult	Female	4
627	1	1.01889465394692	-1.09468295612197	0.021553	0.00916228814890818	0	aza	h	2013	Adult	Female	4
660	0	1.01889465394692	-1.09468295612197	0.021553	0.00916228814890818	0	delta	l	2013	PreadultI	Female	4
661	0	1.01889465394692	-1.09468295612197	0.021553	0.00916228814890818	0	delta	l	2013	PreadultII	Male	4
662	0	1.01889465394692	-1.09468295612197	0.021553	0.00916228814890818	0	delta	l	2013	PreadultII	Male	4
663	0	1.01889465394692	-1.09468295612197	0.021553	0.00916228814890818	0	delta	l	2013	PreadultII	Male	4
664	0	1.01889465394692	-1.09468295612197	0.021553	0.00916228814890818	0	delta	l	2013	PreadultII	Male	4
665	0	1.01889465394692	-1.09468295612197	0.021553	0.00916228814890818	0	delta	l	2013	PreadultII	Female	4
666	0	1.01889465394692	-1.09468295612197	0.021553	0.00916228814890818	0	delta	l	2013	PreadultII	Female	4
667	0	1.01889465394692	-1.09468295612197	0.021553	0.00916228814890818	0	delta	l	2013	PreadultII	Female	4
668	0	1.01889465394692	-1.09468295612197	0.021553	0.00916228814890818	0	delta	l	2013	PreadultII	Female	4
669	0	1.01889465394692	-1.09468295612197	0.021553	0.00916228814890818	0	delta	l	2013	Adult	Male	4
670	0	1.01889465394692	-1.09468295612197	0.021553	0.00916228814890818	0	delta	l	2013	Adult	Male	4
671	0	1.01889465394692	-1.09468295612197	0.021553	0.00916228814890818	0	delta	l	2013	Adult	Male	4
672	0	1.01889465394692	-1.09468295612197	0.021553	0.00916228814890818	0	delta	l	2013	Adult	Male	4
673	0	1.01889465394692	-1.09468295612197	0.021553	0.00916228814890818	0	delta	l	2013	Adult	Male	4
674	0	1.01889465394692	-1.09468295612197	0.021553	0.00916228814890818	0	delta	l	2013	Adult	Male	4
675	0	1.01889465394692	-1.09468295612197	0.021553	0.00916228814890818	0	delta	l	2013	Adult	Male	4
676	0	1.01889465394692	-1.09468295612197	0.021553	0.00916228814890818	0	delta	l	2013	Adult	Male	4
677	0	1.01889465394692	-1.09468295612197	0.021553	0.00916228814890818	0	delta	l	2013	Adult	Male	4
678	0	1.01889465394692	-1.09468295612197	0.021553	0.00916228814890818	0	delta	l	2013	Adult	Female	4
679	0	1.01889465394692	-1.09468295612197	0.021553	0.00916228814890818	0	delta	l	2013	Adult	Female	4
680	0	1.01889465394692	-1.09468295612197	0.021553	0.00916228814890818	0	delta	l	2013	Adult	Female	4
681	0	1.01889465394692	-1.09468295612197	0.021553	0.00916228814890818	0	delta	l	2013	Adult	Female	4
682	0	1.01889465394692	-1.09468295612197	0.021553	0.00916228814890818	0	delta	l	2013	Adult	Female	4
683	0	1.01889465394692	-1.09468295612197	0.021553	0.00916228814890818	0	delta	l	2013	Adult	Female	4
684	0	1.01889465394692	-1.09468295612197	0.021553	0.00916228814890818	0	delta	l	2013	Adult	Female	4
685	0	1.01889465394692	-1.09468295612197	0.021553	0.00916228814890818	0	delta	l	2013	Adult	Female	4
686	1	1.01889465394692	-1.09468295612197	0.021553	0.00916228814890818	0	delta	l	2013	PreadultI	Female	4
687	1	1.01889465394692	-1.09468295612197	0.021553	0.00916228814890818	0	delta	l	2013	Adult	Male	4
688	1	1.01889465394692	-1.09468295612197	0.021553	0.00916228814890818	0	delta	l	2013	Adult	Female	4
689	1	1.01889465394692	-1.09468295612197	0.021553	0.00916228814890818	0	delta	l	2013	Adult	Female	4
690	0	1.01889465394692	-1.09468295612197	0.021553	0.00916228814890818	0	delta	h	2013	PreadultII	Female	4
691	0	1.01889465394692	-1.09468295612197	0.021553	0.00916228814890818	0	delta	h	2013	PreadultII	Female	4
692	1	1.01889465394692	-1.09468295612197	0.021553	0.00916228814890818	0	delta	h	2013	PreadultI	Female	4
693	1	1.01889465394692	-1.09468295612197	0.021553	0.00916228814890818	0	delta	h	2013	PreadultI	Female	4
694	1	1.01889465394692	-1.09468295612197	0.021553	0.00916228814890818	0	delta	h	2013	PreadultI	Female	4
695	1	1.01889465394692	-1.09468295612197	0.021553	0.00916228814890818	0	delta	h	2013	PreadultII	Male	4
696	1	1.01889465394692	-1.09468295612197	0.021553	0.00916228814890818	0	delta	h	2013	PreadultII	Male	4
697	1	1.01889465394692	-1.09468295612197	0.021553	0.00916228814890818	0	delta	h	2013	PreadultII	Female	4
698	1	1.01889465394692	-1.09468295612197	0.021553	0.00916228814890818	0	delta	h	2013	PreadultII	Female	4
699	1	1.01889465394692	-1.09468295612197	0.021553	0.00916228814890818	0	delta	h	2013	PreadultII	Female	4
700	1	1.01889465394692	-1.09468295612197	0.021553	0.00916228814890818	0	delta	h	2013	Adult	Male	4
701	1	1.01889465394692	-1.09468295612197	0.021553	0.00916228814890818	0	delta	h	2013	Adult	Male	4
702	1	1.01889465394692	-1.09468295612197	0.021553	0.00916228814890818	0	delta	h	2013	Adult	Male	4
703	1	1.01889465394692	-1.09468295612197	0.021553	0.00916228814890818	0	delta	h	2013	Adult	Male	4
704	1	1.01889465394692	-1.09468295612197	0.021553	0.00916228814890818	0	delta	h	2013	Adult	Male	4
705	1	1.01889465394692	-1.09468295612197	0.021553	0.00916228814890818	0	delta	h	2013	Adult	Male	4
706	1	1.01889465394692	-1.09468295612197	0.021553	0.00916228814890818	0	delta	h	2013	Adult	Male	4
707	1	1.01889465394692	-1.09468295612197	0.021553	0.00916228814890818	0	delta	h	2013	Adult	Male	4
708	1	1.01889465394692	-1.09468295612197	0.021553	0.00916228814890818	0	delta	h	2013	Adult	Male	4
709	1	1.01889465394692	-1.09468295612197	0.021553	0.00916228814890818	0	delta	h	2013	Adult	Male	4
710	1	1.01889465394692	-1.09468295612197	0.021553	0.00916228814890818	0	delta	h	2013	Adult	Female	4
711	1	1.01889465394692	-1.09468295612197	0.021553	0.00916228814890818	0	delta	h	2013	Adult	Female	4
712	1	1.01889465394692	-1.09468295612197	0.021553	0.00916228814890818	0	delta	h	2013	Adult	Female	4
713	1	1.01889465394692	-1.09468295612197	0.021553	0.00916228814890818	0	delta	h	2013	Adult	Female	4
714	1	1.01889465394692	-1.09468295612197	0.021553	0.00916228814890818	0	delta	h	2013	Adult	Female	4
715	1	1.01889465394692	-1.09468295612197	0.021553	0.00916228814890818	0	delta	h	2013	Adult	Female	4
716	1	1.01889465394692	-1.09468295612197	0.021553	0.00916228814890818	0	delta	h	2013	Adult	Female	4
717	1	1.01889465394692	-1.09468295612197	0.021553	0.00916228814890818	0	delta	h	2013	Adult	Female	4
718	1	1.01889465394692	-1.09468295612197	0.021553	0.00916228814890818	0	delta	h	2013	Adult	Female	4
719	1	1.01889465394692	-1.09468295612197	0.021553	0.00916228814890818	0	delta	h	2013	Adult	Female	4
846	0	5.07964047612069	-0.506873089412259	0.020179	0.00440569498735513	4	aza	l	2013	PreadultI	Female	5
847	0	5.07964047612069	-0.506873089412259	0.020179	0.00440569498735513	4	aza	l	2013	PreadultI	Female	5
848	0	5.07964047612069	-0.506873089412259	0.020179	0.00440569498735513	4	aza	l	2013	PreadultI	Female	5
849	0	5.07964047612069	-0.506873089412259	0.020179	0.00440569498735513	4	aza	l	2013	PreadultII	Male	5
850	0	5.07964047612069	-0.506873089412259	0.020179	0.00440569498735513	4	aza	l	2013	PreadultII	Male	5
851	0	5.07964047612069	-0.506873089412259	0.020179	0.00440569498735513	4	aza	l	2013	PreadultII	Male	5
852	0	5.07964047612069	-0.506873089412259	0.020179	0.00440569498735513	4	aza	l	2013	PreadultII	Male	5
853	0	5.07964047612069	-0.506873089412259	0.020179	0.00440569498735513	4	aza	l	2013	PreadultII	Female	5
854	0	5.07964047612069	-0.506873089412259	0.020179	0.00440569498735513	4	aza	l	2013	PreadultII	Female	5
855	0	5.07964047612069	-0.506873089412259	0.020179	0.00440569498735513	4	aza	l	2013	PreadultII	Female	5
856	0	5.07964047612069	-0.506873089412259	0.020179	0.00440569498735513	4	aza	l	2013	PreadultII	Female	5
857	0	5.07964047612069	-0.506873089412259	0.020179	0.00440569498735513	4	aza	l	2013	PreadultII	Female	5
858	0	5.07964047612069	-0.506873089412259	0.020179	0.00440569498735513	4	aza	l	2013	Adult	Male	5
859	0	5.07964047612069	-0.506873089412259	0.020179	0.00440569498735513	4	aza	l	2013	Adult	Male	5
860	0	5.07964047612069	-0.506873089412259	0.020179	0.00440569498735513	4	aza	l	2013	Adult	Male	5
861	0	5.07964047612069	-0.506873089412259	0.020179	0.00440569498735513	4	aza	l	2013	Adult	Male	5
862	0	5.07964047612069	-0.506873089412259	0.020179	0.00440569498735513	4	aza	l	2013	Adult	Male	5
863	0	5.07964047612069	-0.506873089412259	0.020179	0.00440569498735513	4	aza	l	2013	Adult	Male	5
864	0	5.07964047612069	-0.506873089412259	0.020179	0.00440569498735513	4	aza	l	2013	Adult	Female	5
865	0	5.07964047612069	-0.506873089412259	0.020179	0.00440569498735513	4	aza	l	2013	Adult	Female	5
866	0	5.07964047612069	-0.506873089412259	0.020179	0.00440569498735513	4	aza	l	2013	Adult	Female	5
867	0	5.07964047612069	-0.506873089412259	0.020179	0.00440569498735513	4	aza	l	2013	Adult	Female	5
868	1	5.07964047612069	-0.506873089412259	0.020179	0.00440569498735513	4	aza	l	2013	PreadultI	Female	5
869	1	5.07964047612069	-0.506873089412259	0.020179	0.00440569498735513	4	aza	l	2013	PreadultI	Female	5
870	1	5.07964047612069	-0.506873089412259	0.020179	0.00440569498735513	4	aza	l	2013	PreadultI	Female	5
871	1	5.07964047612069	-0.506873089412259	0.020179	0.00440569498735513	4	aza	l	2013	PreadultI	Female	5
872	1	5.07964047612069	-0.506873089412259	0.020179	0.00440569498735513	4	aza	l	2013	PreadultII	Male	5
873	1	5.07964047612069	-0.506873089412259	0.020179	0.00440569498735513	4	aza	l	2013	PreadultII	Male	5
874	1	5.07964047612069	-0.506873089412259	0.020179	0.00440569498735513	4	aza	l	2013	PreadultII	Male	5
875	1	5.07964047612069	-0.506873089412259	0.020179	0.00440569498735513	4	aza	l	2013	PreadultII	Female	5
876	1	5.07964047612069	-0.506873089412259	0.020179	0.00440569498735513	4	aza	l	2013	PreadultII	Female	5
877	1	5.07964047612069	-0.506873089412259	0.020179	0.00440569498735513	4	aza	l	2013	PreadultII	Female	5
878	1	5.07964047612069	-0.506873089412259	0.020179	0.00440569498735513	4	aza	l	2013	Adult	Male	5
879	1	5.07964047612069	-0.506873089412259	0.020179	0.00440569498735513	4	aza	l	2013	Adult	Male	5
880	1	5.07964047612069	-0.506873089412259	0.020179	0.00440569498735513	4	aza	l	2013	Adult	Male	5
881	1	5.07964047612069	-0.506873089412259	0.020179	0.00440569498735513	4	aza	l	2013	Adult	Male	5
882	1	5.07964047612069	-0.506873089412259	0.020179	0.00440569498735513	4	aza	l	2013	Adult	Male	5
883	1	5.07964047612069	-0.506873089412259	0.020179	0.00440569498735513	4	aza	l	2013	Adult	Male	5
884	1	5.07964047612069	-0.506873089412259	0.020179	0.00440569498735513	4	aza	l	2013	Adult	Female	5
885	1	5.07964047612069	-0.506873089412259	0.020179	0.00440569498735513	4	aza	l	2013	Adult	Female	5
886	1	5.07964047612069	-0.506873089412259	0.020179	0.00440569498735513	4	aza	l	2013	Adult	Female	5
887	1	5.07964047612069	-0.506873089412259	0.020179	0.00440569498735513	4	aza	l	2013	Adult	Female	5
888	1	5.07964047612069	-0.506873089412259	0.020179	0.00440569498735513	4	aza	l	2013	Adult	Female	5
889	1	5.07964047612069	-0.506873089412259	0.020179	0.00440569498735513	4	aza	l	2013	Adult	Female	5
890	1	5.07964047612069	-0.506873089412259	0.020179	0.00440569498735513	4	aza	l	2013	Adult	Female	5
891	1	5.07964047612069	-0.506873089412259	0.020179	0.00440569498735513	4	aza	l	2013	Adult	Female	5
892	0	5.07964047612069	-0.506873089412259	0.020179	0.00440569498735513	4	aza	h	2013	PreadultI	Female	5
893	0	5.07964047612069	-0.506873089412259	0.020179	0.00440569498735513	4	aza	h	2013	PreadultI	Female	5
894	0	5.07964047612069	-0.506873089412259	0.020179	0.00440569498735513	4	aza	h	2013	PreadultI	Female	5
895	0	5.07964047612069	-0.506873089412259	0.020179	0.00440569498735513	4	aza	h	2013	PreadultII	Male	5
896	0	5.07964047612069	-0.506873089412259	0.020179	0.00440569498735513	4	aza	h	2013	PreadultII	Male	5
897	0	5.07964047612069	-0.506873089412259	0.020179	0.00440569498735513	4	aza	h	2013	PreadultII	Male	5
898	0	5.07964047612069	-0.506873089412259	0.020179	0.00440569498735513	4	aza	h	2013	PreadultII	Male	5
899	0	5.07964047612069	-0.506873089412259	0.020179	0.00440569498735513	4	aza	h	2013	PreadultII	Male	5
900	0	5.07964047612069	-0.506873089412259	0.020179	0.00440569498735513	4	aza	h	2013	PreadultII	Female	5
901	0	5.07964047612069	-0.506873089412259	0.020179	0.00440569498735513	4	aza	h	2013	PreadultII	Female	5
902	0	5.07964047612069	-0.506873089412259	0.020179	0.00440569498735513	4	aza	h	2013	PreadultII	Female	5
903	0	5.07964047612069	-0.506873089412259	0.020179	0.00440569498735513	4	aza	h	2013	PreadultII	Female	5
904	0	5.07964047612069	-0.506873089412259	0.020179	0.00440569498735513	4	aza	h	2013	PreadultII	Female	5
905	0	5.07964047612069	-0.506873089412259	0.020179	0.00440569498735513	4	aza	h	2013	PreadultII	Female	5
906	0	5.07964047612069	-0.506873089412259	0.020179	0.00440569498735513	4	aza	h	2013	PreadultII	Female	5
907	0	5.07964047612069	-0.506873089412259	0.020179	0.00440569498735513	4	aza	h	2013	Adult	Male	5
908	0	5.07964047612069	-0.506873089412259	0.020179	0.00440569498735513	4	aza	h	2013	Adult	Male	5
909	0	5.07964047612069	-0.506873089412259	0.020179	0.00440569498735513	4	aza	h	2013	Adult	Male	5
910	0	5.07964047612069	-0.506873089412259	0.020179	0.00440569498735513	4	aza	h	2013	Adult	Female	5
911	0	5.07964047612069	-0.506873089412259	0.020179	0.00440569498735513	4	aza	h	2013	Adult	Female	5
912	0	5.07964047612069	-0.506873089412259	0.020179	0.00440569498735513	4	aza	h	2013	Adult	Female	5
913	0	5.07964047612069	-0.506873089412259	0.020179	0.00440569498735513	4	aza	h	2013	Adult	Female	5
914	0	5.07964047612069	-0.506873089412259	0.020179	0.00440569498735513	4	aza	h	2013	Adult	Female	5
915	0	5.07964047612069	-0.506873089412259	0.020179	0.00440569498735513	4	aza	h	2013	Adult	Female	5
916	0	5.07964047612069	-0.506873089412259	0.020179	0.00440569498735513	4	aza	h	2013	Adult	Female	5
917	0	5.07964047612069	-0.506873089412259	0.020179	0.00440569498735513	4	aza	h	2013	Adult	Female	5
918	1	5.07964047612069	-0.506873089412259	0.020179	0.00440569498735513	4	aza	h	2013	PreadultI	Female	5
919	1	5.07964047612069	-0.506873089412259	0.020179	0.00440569498735513	4	aza	h	2013	PreadultI	Female	5
920	1	5.07964047612069	-0.506873089412259	0.020179	0.00440569498735513	4	aza	h	2013	PreadultI	Female	5
921	1	5.07964047612069	-0.506873089412259	0.020179	0.00440569498735513	4	aza	h	2013	PreadultI	Female	5
922	1	5.07964047612069	-0.506873089412259	0.020179	0.00440569498735513	4	aza	h	2013	PreadultII	Male	5
923	1	5.07964047612069	-0.506873089412259	0.020179	0.00440569498735513	4	aza	h	2013	PreadultII	Male	5
924	1	5.07964047612069	-0.506873089412259	0.020179	0.00440569498735513	4	aza	h	2013	PreadultII	Male	5
925	1	5.07964047612069	-0.506873089412259	0.020179	0.00440569498735513	4	aza	h	2013	PreadultII	Male	5
926	1	5.07964047612069	-0.506873089412259	0.020179	0.00440569498735513	4	aza	h	2013	PreadultII	Female	5
927	1	5.07964047612069	-0.506873089412259	0.020179	0.00440569498735513	4	aza	h	2013	PreadultII	Female	5
928	1	5.07964047612069	-0.506873089412259	0.020179	0.00440569498735513	4	aza	h	2013	PreadultII	Female	5
929	1	5.07964047612069	-0.506873089412259	0.020179	0.00440569498735513	4	aza	h	2013	PreadultII	Female	5
930	1	5.07964047612069	-0.506873089412259	0.020179	0.00440569498735513	4	aza	h	2013	PreadultII	Female	5
931	1	5.07964047612069	-0.506873089412259	0.020179	0.00440569498735513	4	aza	h	2013	PreadultII	Female	5
932	1	5.07964047612069	-0.506873089412259	0.020179	0.00440569498735513	4	aza	h	2013	PreadultII	Female	5
933	1	5.07964047612069	-0.506873089412259	0.020179	0.00440569498735513	4	aza	h	2013	Adult	Male	5
934	1	5.07964047612069	-0.506873089412259	0.020179	0.00440569498735513	4	aza	h	2013	Adult	Male	5
935	1	5.07964047612069	-0.506873089412259	0.020179	0.00440569498735513	4	aza	h	2013	Adult	Male	5
936	1	5.07964047612069	-0.506873089412259	0.020179	0.00440569498735513	4	aza	h	2013	Adult	Male	5
937	1	5.07964047612069	-0.506873089412259	0.020179	0.00440569498735513	4	aza	h	2013	Adult	Male	5
938	1	5.07964047612069	-0.506873089412259	0.020179	0.00440569498735513	4	aza	h	2013	Adult	Female	5
939	1	5.07964047612069	-0.506873089412259	0.020179	0.00440569498735513	4	aza	h	2013	Adult	Female	5
940	1	5.07964047612069	-0.506873089412259	0.020179	0.00440569498735513	4	aza	h	2013	Adult	Female	5
941	1	5.07964047612069	-0.506873089412259	0.020179	0.00440569498735513	4	aza	h	2013	Adult	Female	5
942	1	5.07964047612069	-0.506873089412259	0.020179	0.00440569498735513	4	aza	h	2013	Adult	Female	5
943	1	5.07964047612069	-0.506873089412259	0.020179	0.00440569498735513	4	aza	h	2013	Adult	Female	5
944	1	5.07964047612069	-0.506873089412259	0.020179	0.00440569498735513	4	aza	h	2013	Adult	Female	5
1006	0	5.07964047612069	-0.506873089412259	0.020179	0.00440569498735513	4	delta	l	2013	PreadultI	Female	5
1007	0	5.07964047612069	-0.506873089412259	0.020179	0.00440569498735513	4	delta	l	2013	PreadultI	Female	5
1008	0	5.07964047612069	-0.506873089412259	0.020179	0.00440569498735513	4	delta	l	2013	PreadultI	Female	5
1009	0	5.07964047612069	-0.506873089412259	0.020179	0.00440569498735513	4	delta	l	2013	PreadultII	Male	5
1010	0	5.07964047612069	-0.506873089412259	0.020179	0.00440569498735513	4	delta	l	2013	PreadultII	Male	5
1011	0	5.07964047612069	-0.506873089412259	0.020179	0.00440569498735513	4	delta	l	2013	PreadultII	Male	5
1012	0	5.07964047612069	-0.506873089412259	0.020179	0.00440569498735513	4	delta	l	2013	PreadultII	Male	5
1013	0	5.07964047612069	-0.506873089412259	0.020179	0.00440569498735513	4	delta	l	2013	PreadultII	Male	5
1014	0	5.07964047612069	-0.506873089412259	0.020179	0.00440569498735513	4	delta	l	2013	PreadultII	Male	5
1015	0	5.07964047612069	-0.506873089412259	0.020179	0.00440569498735513	4	delta	l	2013	PreadultII	Male	5
1016	0	5.07964047612069	-0.506873089412259	0.020179	0.00440569498735513	4	delta	l	2013	PreadultII	Male	5
1017	0	5.07964047612069	-0.506873089412259	0.020179	0.00440569498735513	4	delta	l	2013	PreadultII	Female	5
1018	0	5.07964047612069	-0.506873089412259	0.020179	0.00440569498735513	4	delta	l	2013	PreadultII	Female	5
1019	0	5.07964047612069	-0.506873089412259	0.020179	0.00440569498735513	4	delta	l	2013	PreadultII	Female	5
1020	0	5.07964047612069	-0.506873089412259	0.020179	0.00440569498735513	4	delta	l	2013	PreadultII	Female	5
1021	0	5.07964047612069	-0.506873089412259	0.020179	0.00440569498735513	4	delta	l	2013	PreadultII	Female	5
1022	0	5.07964047612069	-0.506873089412259	0.020179	0.00440569498735513	4	delta	l	2013	PreadultII	Female	5
1023	0	5.07964047612069	-0.506873089412259	0.020179	0.00440569498735513	4	delta	l	2013	PreadultII	Female	5
1024	0	5.07964047612069	-0.506873089412259	0.020179	0.00440569498735513	4	delta	l	2013	PreadultII	Female	5
1025	0	5.07964047612069	-0.506873089412259	0.020179	0.00440569498735513	4	delta	l	2013	PreadultII	Female	5
1026	0	5.07964047612069	-0.506873089412259	0.020179	0.00440569498735513	4	delta	l	2013	PreadultII	Female	5
1027	0	5.07964047612069	-0.506873089412259	0.020179	0.00440569498735513	4	delta	l	2013	Adult	Male	5
1028	0	5.07964047612069	-0.506873089412259	0.020179	0.00440569498735513	4	delta	l	2013	Adult	Male	5
1029	0	5.07964047612069	-0.506873089412259	0.020179	0.00440569498735513	4	delta	l	2013	Adult	Male	5
1030	0	5.07964047612069	-0.506873089412259	0.020179	0.00440569498735513	4	delta	l	2013	Adult	Male	5
1031	0	5.07964047612069	-0.506873089412259	0.020179	0.00440569498735513	4	delta	l	2013	Adult	Male	5
1032	0	5.07964047612069	-0.506873089412259	0.020179	0.00440569498735513	4	delta	l	2013	Adult	Male	5
1033	0	5.07964047612069	-0.506873089412259	0.020179	0.00440569498735513	4	delta	l	2013	Adult	Female	5
1034	0	5.07964047612069	-0.506873089412259	0.020179	0.00440569498735513	4	delta	l	2013	Adult	Female	5
1035	0	5.07964047612069	-0.506873089412259	0.020179	0.00440569498735513	4	delta	l	2013	Adult	Female	5
1036	0	5.07964047612069	-0.506873089412259	0.020179	0.00440569498735513	4	delta	l	2013	Adult	Female	5
1037	0	5.07964047612069	-0.506873089412259	0.020179	0.00440569498735513	4	delta	l	2013	Adult	Female	5
1038	0	5.07964047612069	-0.506873089412259	0.020179	0.00440569498735513	4	delta	l	2013	Adult	Female	5
1039	0	5.07964047612069	-0.506873089412259	0.020179	0.00440569498735513	4	delta	l	2013	Adult	Female	5
1040	0	5.07964047612069	-0.506873089412259	0.020179	0.00440569498735513	4	delta	l	2013	Adult	Female	5
1041	0	5.07964047612069	-0.506873089412259	0.020179	0.00440569498735513	4	delta	l	2013	Adult	Female	5
1042	0	5.07964047612069	-0.506873089412259	0.020179	0.00440569498735513	4	delta	l	2013	Adult	Female	5
1043	0	5.07964047612069	-0.506873089412259	0.020179	0.00440569498735513	4	delta	l	2013	Adult	Female	5
1044	0	5.07964047612069	-0.506873089412259	0.020179	0.00440569498735513	4	delta	l	2013	Adult	Female	5
1045	1	5.07964047612069	-0.506873089412259	0.020179	0.00440569498735513	4	delta	l	2013	PreadultII	Male	5
1046	1	5.07964047612069	-0.506873089412259	0.020179	0.00440569498735513	4	delta	l	2013	PreadultII	Male	5
1047	1	5.07964047612069	-0.506873089412259	0.020179	0.00440569498735513	4	delta	l	2013	PreadultII	Male	5
1048	1	5.07964047612069	-0.506873089412259	0.020179	0.00440569498735513	4	delta	l	2013	PreadultII	Male	5
1049	1	5.07964047612069	-0.506873089412259	0.020179	0.00440569498735513	4	delta	l	2013	Adult	Female	5
1050	0	5.07964047612069	-0.506873089412259	0.020179	0.00440569498735513	4	delta	h	2013	PreadultI	Female	5
1051	0	5.07964047612069	-0.506873089412259	0.020179	0.00440569498735513	4	delta	h	2013	PreadultI	Female	5
1052	0	5.07964047612069	-0.506873089412259	0.020179	0.00440569498735513	4	delta	h	2013	PreadultII	Male	5
1053	0	5.07964047612069	-0.506873089412259	0.020179	0.00440569498735513	4	delta	h	2013	PreadultII	Male	5
1054	0	5.07964047612069	-0.506873089412259	0.020179	0.00440569498735513	4	delta	h	2013	PreadultII	Male	5
1055	0	5.07964047612069	-0.506873089412259	0.020179	0.00440569498735513	4	delta	h	2013	PreadultII	Male	5
1056	0	5.07964047612069	-0.506873089412259	0.020179	0.00440569498735513	4	delta	h	2013	PreadultII	Male	5
1057	0	5.07964047612069	-0.506873089412259	0.020179	0.00440569498735513	4	delta	h	2013	PreadultII	Male	5
1058	0	5.07964047612069	-0.506873089412259	0.020179	0.00440569498735513	4	delta	h	2013	PreadultII	Male	5
1059	0	5.07964047612069	-0.506873089412259	0.020179	0.00440569498735513	4	delta	h	2013	PreadultII	Male	5
1060	0	5.07964047612069	-0.506873089412259	0.020179	0.00440569498735513	4	delta	h	2013	PreadultII	Male	5
1061	0	5.07964047612069	-0.506873089412259	0.020179	0.00440569498735513	4	delta	h	2013	PreadultII	Male	5
1062	0	5.07964047612069	-0.506873089412259	0.020179	0.00440569498735513	4	delta	h	2013	PreadultII	Female	5
1063	0	5.07964047612069	-0.506873089412259	0.020179	0.00440569498735513	4	delta	h	2013	PreadultII	Female	5
1064	0	5.07964047612069	-0.506873089412259	0.020179	0.00440569498735513	4	delta	h	2013	PreadultII	Female	5
1065	0	5.07964047612069	-0.506873089412259	0.020179	0.00440569498735513	4	delta	h	2013	PreadultII	Female	5
1066	0	5.07964047612069	-0.506873089412259	0.020179	0.00440569498735513	4	delta	h	2013	PreadultII	Female	5
1067	0	5.07964047612069	-0.506873089412259	0.020179	0.00440569498735513	4	delta	h	2013	PreadultII	Female	5
1068	0	5.07964047612069	-0.506873089412259	0.020179	0.00440569498735513	4	delta	h	2013	PreadultII	Female	5
1069	0	5.07964047612069	-0.506873089412259	0.020179	0.00440569498735513	4	delta	h	2013	PreadultII	Female	5
1070	0	5.07964047612069	-0.506873089412259	0.020179	0.00440569498735513	4	delta	h	2013	Adult	Male	5
1071	0	5.07964047612069	-0.506873089412259	0.020179	0.00440569498735513	4	delta	h	2013	Adult	Male	5
1072	0	5.07964047612069	-0.506873089412259	0.020179	0.00440569498735513	4	delta	h	2013	Adult	Male	5
1073	0	5.07964047612069	-0.506873089412259	0.020179	0.00440569498735513	4	delta	h	2013	Adult	Male	5
1074	0	5.07964047612069	-0.506873089412259	0.020179	0.00440569498735513	4	delta	h	2013	Adult	Male	5
1075	0	5.07964047612069	-0.506873089412259	0.020179	0.00440569498735513	4	delta	h	2013	Adult	Male	5
1076	0	5.07964047612069	-0.506873089412259	0.020179	0.00440569498735513	4	delta	h	2013	Adult	Male	5
1077	0	5.07964047612069	-0.506873089412259	0.020179	0.00440569498735513	4	delta	h	2013	Adult	Male	5
1078	0	5.07964047612069	-0.506873089412259	0.020179	0.00440569498735513	4	delta	h	2013	Adult	Male	5
1079	0	5.07964047612069	-0.506873089412259	0.020179	0.00440569498735513	4	delta	h	2013	Adult	Male	5
1080	0	5.07964047612069	-0.506873089412259	0.020179	0.00440569498735513	4	delta	h	2013	Adult	Male	5
1081	0	5.07964047612069	-0.506873089412259	0.020179	0.00440569498735513	4	delta	h	2013	Adult	Female	5
1082	0	5.07964047612069	-0.506873089412259	0.020179	0.00440569498735513	4	delta	h	2013	Adult	Female	5
1083	0	5.07964047612069	-0.506873089412259	0.020179	0.00440569498735513	4	delta	h	2013	Adult	Female	5
1084	0	5.07964047612069	-0.506873089412259	0.020179	0.00440569498735513	4	delta	h	2013	Adult	Female	5
1085	0	5.07964047612069	-0.506873089412259	0.020179	0.00440569498735513	4	delta	h	2013	Adult	Female	5
1086	0	5.07964047612069	-0.506873089412259	0.020179	0.00440569498735513	4	delta	h	2013	Adult	Female	5
1087	0	5.07964047612069	-0.506873089412259	0.020179	0.00440569498735513	4	delta	h	2013	Adult	Female	5
1088	0	5.07964047612069	-0.506873089412259	0.020179	0.00440569498735513	4	delta	h	2013	Adult	Female	5
1089	0	5.07964047612069	-0.506873089412259	0.020179	0.00440569498735513	4	delta	h	2013	Adult	Female	5
1090	0	5.07964047612069	-0.506873089412259	0.020179	0.00440569498735513	4	delta	h	2013	Adult	Female	5
1091	0	5.07964047612069	-0.506873089412259	0.020179	0.00440569498735513	4	delta	h	2013	Adult	Female	5
1092	0	5.07964047612069	-0.506873089412259	0.020179	0.00440569498735513	4	delta	h	2013	Adult	Female	5
1093	0	5.07964047612069	-0.506873089412259	0.020179	0.00440569498735513	4	delta	h	2013	Adult	Female	5
1094	0	5.07964047612069	-0.506873089412259	0.020179	0.00440569498735513	4	delta	h	2013	Adult	Female	5
1095	1	5.07964047612069	-0.506873089412259	0.020179	0.00440569498735513	4	delta	h	2013	PreadultI	Female	5
1096	1	5.07964047612069	-0.506873089412259	0.020179	0.00440569498735513	4	delta	h	2013	PreadultI	Female	5
1097	1	5.07964047612069	-0.506873089412259	0.020179	0.00440569498735513	4	delta	h	2013	PreadultII	Male	5
1098	1	5.07964047612069	-0.506873089412259	0.020179	0.00440569498735513	4	delta	h	2013	PreadultII	Male	5
1099	1	5.07964047612069	-0.506873089412259	0.020179	0.00440569498735513	4	delta	h	2013	PreadultII	Male	5
1100	1	5.07964047612069	-0.506873089412259	0.020179	0.00440569498735513	4	delta	h	2013	PreadultII	Male	5
1101	1	5.07964047612069	-0.506873089412259	0.020179	0.00440569498735513	4	delta	h	2013	PreadultII	Male	5
1102	1	5.07964047612069	-0.506873089412259	0.020179	0.00440569498735513	4	delta	h	2013	PreadultII	Male	5
1103	1	5.07964047612069	-0.506873089412259	0.020179	0.00440569498735513	4	delta	h	2013	PreadultII	Male	5
1104	1	5.07964047612069	-0.506873089412259	0.020179	0.00440569498735513	4	delta	h	2013	PreadultII	Male	5
1105	1	5.07964047612069	-0.506873089412259	0.020179	0.00440569498735513	4	delta	h	2013	PreadultII	Female	5
1106	1	5.07964047612069	-0.506873089412259	0.020179	0.00440569498735513	4	delta	h	2013	PreadultII	Female	5
1107	1	5.07964047612069	-0.506873089412259	0.020179	0.00440569498735513	4	delta	h	2013	Adult	Male	5
1108	1	5.07964047612069	-0.506873089412259	0.020179	0.00440569498735513	4	delta	h	2013	Adult	Male	5
1109	1	5.07964047612069	-0.506873089412259	0.020179	0.00440569498735513	4	delta	h	2013	Adult	Male	5
1110	1	5.07964047612069	-0.506873089412259	0.020179	0.00440569498735513	4	delta	h	2013	Adult	Male	5
1111	1	5.07964047612069	-0.506873089412259	0.020179	0.00440569498735513	4	delta	h	2013	Adult	Male	5
1126	0	17.6277524101756	1.30951836339405	0.020219	0.00454641799683217	5	aza	l	2013	PreadultI	Male	6
1127	0	17.6277524101756	1.30951836339405	0.020219	0.00454641799683217	5	aza	l	2013	PreadultI	Male	6
1128	0	17.6277524101756	1.30951836339405	0.020219	0.00454641799683217	5	aza	l	2013	PreadultI	Female	6
1129	0	17.6277524101756	1.30951836339405	0.020219	0.00454641799683217	5	aza	l	2013	PreadultI	Female	6
1130	0	17.6277524101756	1.30951836339405	0.020219	0.00454641799683217	5	aza	l	2013	PreadultI	Female	6
1131	0	17.6277524101756	1.30951836339405	0.020219	0.00454641799683217	5	aza	l	2013	PreadultI	Female	6
1132	0	17.6277524101756	1.30951836339405	0.020219	0.00454641799683217	5	aza	l	2013	PreadultI	Female	6
1133	0	17.6277524101756	1.30951836339405	0.020219	0.00454641799683217	5	aza	l	2013	PreadultII	Male	6
1134	0	17.6277524101756	1.30951836339405	0.020219	0.00454641799683217	5	aza	l	2013	PreadultII	Female	6
1135	0	17.6277524101756	1.30951836339405	0.020219	0.00454641799683217	5	aza	l	2013	PreadultII	Female	6
1136	0	17.6277524101756	1.30951836339405	0.020219	0.00454641799683217	5	aza	l	2013	Adult	Male	6
1137	0	17.6277524101756	1.30951836339405	0.020219	0.00454641799683217	5	aza	l	2013	Adult	Female	6
1138	1	17.6277524101756	1.30951836339405	0.020219	0.00454641799683217	5	aza	l	2013	Adult	Male	6
1139	1	17.6277524101756	1.30951836339405	0.020219	0.00454641799683217	5	aza	l	2013	Adult	Female	6
1140	1	17.6277524101756	1.30951836339405	0.020219	0.00454641799683217	5	aza	l	2013	Adult	Female	6
1141	0	17.6277524101756	1.30951836339405	0.020219	0.00454641799683217	5	aza	h	2013	PreadultI	Male	6
1142	0	17.6277524101756	1.30951836339405	0.020219	0.00454641799683217	5	aza	h	2013	PreadultI	Male	6
1143	0	17.6277524101756	1.30951836339405	0.020219	0.00454641799683217	5	aza	h	2013	PreadultI	Male	6
1144	0	17.6277524101756	1.30951836339405	0.020219	0.00454641799683217	5	aza	h	2013	PreadultI	Male	6
1145	0	17.6277524101756	1.30951836339405	0.020219	0.00454641799683217	5	aza	h	2013	PreadultI	Male	6
1146	0	17.6277524101756	1.30951836339405	0.020219	0.00454641799683217	5	aza	h	2013	PreadultI	Male	6
1147	0	17.6277524101756	1.30951836339405	0.020219	0.00454641799683217	5	aza	h	2013	PreadultI	Male	6
1148	0	17.6277524101756	1.30951836339405	0.020219	0.00454641799683217	5	aza	h	2013	PreadultI	Male	6
1149	0	17.6277524101756	1.30951836339405	0.020219	0.00454641799683217	5	aza	h	2013	PreadultI	Female	6
1150	0	17.6277524101756	1.30951836339405	0.020219	0.00454641799683217	5	aza	h	2013	PreadultI	Female	6
1151	0	17.6277524101756	1.30951836339405	0.020219	0.00454641799683217	5	aza	h	2013	PreadultI	Female	6
1152	0	17.6277524101756	1.30951836339405	0.020219	0.00454641799683217	5	aza	h	2013	PreadultI	Female	6
1153	0	17.6277524101756	1.30951836339405	0.020219	0.00454641799683217	5	aza	h	2013	PreadultI	Female	6
1154	0	17.6277524101756	1.30951836339405	0.020219	0.00454641799683217	5	aza	h	2013	PreadultI	Female	6
1155	0	17.6277524101756	1.30951836339405	0.020219	0.00454641799683217	5	aza	h	2013	PreadultII	Male	6
1156	0	17.6277524101756	1.30951836339405	0.020219	0.00454641799683217	5	aza	h	2013	PreadultII	Male	6
1157	0	17.6277524101756	1.30951836339405	0.020219	0.00454641799683217	5	aza	h	2013	PreadultII	Male	6
1158	0	17.6277524101756	1.30951836339405	0.020219	0.00454641799683217	5	aza	h	2013	PreadultII	Female	6
1159	0	17.6277524101756	1.30951836339405	0.020219	0.00454641799683217	5	aza	h	2013	Adult	Female	6
1160	1	17.6277524101756	1.30951836339405	0.020219	0.00454641799683217	5	aza	h	2013	PreadultII	Male	6
1161	1	17.6277524101756	1.30951836339405	0.020219	0.00454641799683217	5	aza	h	2013	Adult	Female	6
1176	0	17.6277524101756	1.30951836339405	0.020219	0.00454641799683217	5	delta	l	2013	PreadultI	Male	6
1177	0	17.6277524101756	1.30951836339405	0.020219	0.00454641799683217	5	delta	l	2013	PreadultI	Male	6
1178	0	17.6277524101756	1.30951836339405	0.020219	0.00454641799683217	5	delta	l	2013	PreadultI	Male	6
1179	0	17.6277524101756	1.30951836339405	0.020219	0.00454641799683217	5	delta	l	2013	PreadultI	Male	6
1180	0	17.6277524101756	1.30951836339405	0.020219	0.00454641799683217	5	delta	l	2013	PreadultI	Female	6
1181	0	17.6277524101756	1.30951836339405	0.020219	0.00454641799683217	5	delta	l	2013	PreadultI	Female	6
1182	0	17.6277524101756	1.30951836339405	0.020219	0.00454641799683217	5	delta	l	2013	PreadultI	Female	6
1183	0	17.6277524101756	1.30951836339405	0.020219	0.00454641799683217	5	delta	l	2013	PreadultI	Female	6
1184	0	17.6277524101756	1.30951836339405	0.020219	0.00454641799683217	5	delta	l	2013	PreadultI	Female	6
1185	0	17.6277524101756	1.30951836339405	0.020219	0.00454641799683217	5	delta	l	2013	PreadultI	Female	6
1186	0	17.6277524101756	1.30951836339405	0.020219	0.00454641799683217	5	delta	l	2013	PreadultII	Male	6
1187	0	17.6277524101756	1.30951836339405	0.020219	0.00454641799683217	5	delta	l	2013	PreadultII	Male	6
1188	0	17.6277524101756	1.30951836339405	0.020219	0.00454641799683217	5	delta	l	2013	PreadultII	Male	6
1189	0	17.6277524101756	1.30951836339405	0.020219	0.00454641799683217	5	delta	l	2013	PreadultII	Male	6
1190	0	17.6277524101756	1.30951836339405	0.020219	0.00454641799683217	5	delta	l	2013	PreadultII	Female	6
1191	0	17.6277524101756	1.30951836339405	0.020219	0.00454641799683217	5	delta	l	2013	Adult	Male	6
1192	0	17.6277524101756	1.30951836339405	0.020219	0.00454641799683217	5	delta	l	2013	Adult	Female	6
1193	0	17.6277524101756	1.30951836339405	0.020219	0.00454641799683217	5	delta	l	2013	Adult	Female	6
1194	0	17.6277524101756	1.30951836339405	0.020219	0.00454641799683217	5	delta	h	2013	PreadultI	Male	6
1195	0	17.6277524101756	1.30951836339405	0.020219	0.00454641799683217	5	delta	h	2013	PreadultI	Male	6
1196	0	17.6277524101756	1.30951836339405	0.020219	0.00454641799683217	5	delta	h	2013	PreadultI	Male	6
1197	0	17.6277524101756	1.30951836339405	0.020219	0.00454641799683217	5	delta	h	2013	PreadultI	Male	6
1198	0	17.6277524101756	1.30951836339405	0.020219	0.00454641799683217	5	delta	h	2013	PreadultI	Male	6
1199	0	17.6277524101756	1.30951836339405	0.020219	0.00454641799683217	5	delta	h	2013	PreadultI	Male	6
1200	0	17.6277524101756	1.30951836339405	0.020219	0.00454641799683217	5	delta	h	2013	PreadultI	Male	6
1201	0	17.6277524101756	1.30951836339405	0.020219	0.00454641799683217	5	delta	h	2013	PreadultI	Male	6
1202	0	17.6277524101756	1.30951836339405	0.020219	0.00454641799683217	5	delta	h	2013	PreadultI	Male	6
1203	0	17.6277524101756	1.30951836339405	0.020219	0.00454641799683217	5	delta	h	2013	PreadultI	Male	6
1204	0	17.6277524101756	1.30951836339405	0.020219	0.00454641799683217	5	delta	h	2013	PreadultI	Male	6
1205	0	17.6277524101756	1.30951836339405	0.020219	0.00454641799683217	5	delta	h	2013	PreadultI	Male	6
1206	0	17.6277524101756	1.30951836339405	0.020219	0.00454641799683217	5	delta	h	2013	PreadultI	Female	6
1207	0	17.6277524101756	1.30951836339405	0.020219	0.00454641799683217	5	delta	h	2013	PreadultI	Female	6
1208	0	17.6277524101756	1.30951836339405	0.020219	0.00454641799683217	5	delta	h	2013	PreadultI	Female	6
1209	0	17.6277524101756	1.30951836339405	0.020219	0.00454641799683217	5	delta	h	2013	PreadultI	Female	6
1210	0	17.6277524101756	1.30951836339405	0.020219	0.00454641799683217	5	delta	h	2013	PreadultI	Female	6
1211	0	17.6277524101756	1.30951836339405	0.020219	0.00454641799683217	5	delta	h	2013	PreadultI	Female	6
1212	0	17.6277524101756	1.30951836339405	0.020219	0.00454641799683217	5	delta	h	2013	PreadultI	Female	6
1213	0	17.6277524101756	1.30951836339405	0.020219	0.00454641799683217	5	delta	h	2013	PreadultI	Female	6
1214	0	17.6277524101756	1.30951836339405	0.020219	0.00454641799683217	5	delta	h	2013	PreadultII	Male	6
1215	0	17.6277524101756	1.30951836339405	0.020219	0.00454641799683217	5	delta	h	2013	PreadultII	Female	6
1216	0	17.6277524101756	1.30951836339405	0.020219	0.00454641799683217	5	delta	h	2013	PreadultII	Female	6
1217	0	17.6277524101756	1.30951836339405	0.020219	0.00454641799683217	5	delta	h	2013	Adult	Male	6
1218	0	17.6277524101756	1.30951836339405	0.020219	0.00454641799683217	5	delta	h	2013	Adult	Female	6
1219	0	17.6277524101756	1.30951836339405	0.020219	0.00454641799683217	5	delta	h	2013	Adult	Female	6
1220	1	17.6277524101756	1.30951836339405	0.020219	0.00454641799683217	5	delta	h	2013	Adult	Male	6
1270	0	17.6277524101756	1.30951836339405	0.020219	0.00454641799683217	5	aza	l	2013	PreadultII	Male	6
1271	0	17.6277524101756	1.30951836339405	0.020219	0.00454641799683217	5	aza	l	2013	PreadultII	Male	6
1272	0	17.6277524101756	1.30951836339405	0.020219	0.00454641799683217	5	aza	l	2013	PreadultII	Male	6
1273	0	17.6277524101756	1.30951836339405	0.020219	0.00454641799683217	5	aza	l	2013	PreadultII	Female	6
1274	0	17.6277524101756	1.30951836339405	0.020219	0.00454641799683217	5	aza	l	2013	PreadultII	Female	6
1275	0	17.6277524101756	1.30951836339405	0.020219	0.00454641799683217	5	aza	l	2013	PreadultII	Female	6
1276	0	17.6277524101756	1.30951836339405	0.020219	0.00454641799683217	5	aza	l	2013	PreadultII	Female	6
1277	0	17.6277524101756	1.30951836339405	0.020219	0.00454641799683217	5	aza	l	2013	PreadultII	Female	6
1278	0	17.6277524101756	1.30951836339405	0.020219	0.00454641799683217	5	aza	l	2013	PreadultII	Female	6
1279	0	17.6277524101756	1.30951836339405	0.020219	0.00454641799683217	5	aza	l	2013	Adult	Male	6
1280	0	17.6277524101756	1.30951836339405	0.020219	0.00454641799683217	5	aza	l	2013	Adult	Male	6
1281	0	17.6277524101756	1.30951836339405	0.020219	0.00454641799683217	5	aza	l	2013	Adult	Male	6
1282	0	17.6277524101756	1.30951836339405	0.020219	0.00454641799683217	5	aza	l	2013	Adult	Male	6
1283	0	17.6277524101756	1.30951836339405	0.020219	0.00454641799683217	5	aza	l	2013	Adult	Male	6
1284	0	17.6277524101756	1.30951836339405	0.020219	0.00454641799683217	5	aza	l	2013	Adult	Male	6
1285	0	17.6277524101756	1.30951836339405	0.020219	0.00454641799683217	5	aza	l	2013	Adult	Male	6
1286	0	17.6277524101756	1.30951836339405	0.020219	0.00454641799683217	5	aza	l	2013	Adult	Male	6
1287	0	17.6277524101756	1.30951836339405	0.020219	0.00454641799683217	5	aza	l	2013	Adult	Male	6
1288	0	17.6277524101756	1.30951836339405	0.020219	0.00454641799683217	5	aza	l	2013	Adult	Male	6
1289	0	17.6277524101756	1.30951836339405	0.020219	0.00454641799683217	5	aza	l	2013	Adult	Male	6
1290	0	17.6277524101756	1.30951836339405	0.020219	0.00454641799683217	5	aza	l	2013	Adult	Male	6
1291	0	17.6277524101756	1.30951836339405	0.020219	0.00454641799683217	5	aza	l	2013	Adult	Male	6
1292	0	17.6277524101756	1.30951836339405	0.020219	0.00454641799683217	5	aza	l	2013	Adult	Male	6
1293	0	17.6277524101756	1.30951836339405	0.020219	0.00454641799683217	5	aza	l	2013	Adult	Female	6
1294	0	17.6277524101756	1.30951836339405	0.020219	0.00454641799683217	5	aza	l	2013	Adult	Female	6
1295	0	17.6277524101756	1.30951836339405	0.020219	0.00454641799683217	5	aza	l	2013	Adult	Female	6
1296	0	17.6277524101756	1.30951836339405	0.020219	0.00454641799683217	5	aza	l	2013	Adult	Female	6
1297	0	17.6277524101756	1.30951836339405	0.020219	0.00454641799683217	5	aza	l	2013	Adult	Female	6
1298	0	17.6277524101756	1.30951836339405	0.020219	0.00454641799683217	5	aza	l	2013	Adult	Female	6
1299	0	17.6277524101756	1.30951836339405	0.020219	0.00454641799683217	5	aza	l	2013	Adult	Female	6
1300	1	17.6277524101756	1.30951836339405	0.020219	0.00454641799683217	5	aza	l	2013	Adult	Male	6
1301	1	17.6277524101756	1.30951836339405	0.020219	0.00454641799683217	5	aza	l	2013	Adult	Female	6
1302	1	17.6277524101756	1.30951836339405	0.020219	0.00454641799683217	5	aza	l	2013	Adult	Female	6
1303	1	17.6277524101756	1.30951836339405	0.020219	0.00454641799683217	5	aza	l	2013	Adult	Female	6
1304	1	17.6277524101756	1.30951836339405	0.020219	0.00454641799683217	5	aza	l	2013	Adult	Female	6
1305	1	17.6277524101756	1.30951836339405	0.020219	0.00454641799683217	5	aza	l	2013	Adult	Female	6
1306	1	17.6277524101756	1.30951836339405	0.020219	0.00454641799683217	5	aza	l	2013	Adult	Female	6
1307	1	17.6277524101756	1.30951836339405	0.020219	0.00454641799683217	5	aza	l	2013	Adult	Female	6
1308	1	17.6277524101756	1.30951836339405	0.020219	0.00454641799683217	5	aza	l	2013	Adult	Female	6
1309	1	17.6277524101756	1.30951836339405	0.020219	0.00454641799683217	5	aza	l	2013	Adult	Female	6
1310	0	17.6277524101756	1.30951836339405	0.020219	0.00454641799683217	5	aza	h	2013	PreadultI	Female	6
1311	0	17.6277524101756	1.30951836339405	0.020219	0.00454641799683217	5	aza	h	2013	PreadultII	Male	6
1312	0	17.6277524101756	1.30951836339405	0.020219	0.00454641799683217	5	aza	h	2013	PreadultII	Male	6
1313	0	17.6277524101756	1.30951836339405	0.020219	0.00454641799683217	5	aza	h	2013	PreadultII	Male	6
1314	0	17.6277524101756	1.30951836339405	0.020219	0.00454641799683217	5	aza	h	2013	PreadultII	Female	6
1315	0	17.6277524101756	1.30951836339405	0.020219	0.00454641799683217	5	aza	h	2013	PreadultII	Female	6
1316	0	17.6277524101756	1.30951836339405	0.020219	0.00454641799683217	5	aza	h	2013	PreadultII	Female	6
1317	0	17.6277524101756	1.30951836339405	0.020219	0.00454641799683217	5	aza	h	2013	PreadultII	Female	6
1318	0	17.6277524101756	1.30951836339405	0.020219	0.00454641799683217	5	aza	h	2013	PreadultII	Female	6
1319	0	17.6277524101756	1.30951836339405	0.020219	0.00454641799683217	5	aza	h	2013	PreadultII	Female	6
1320	0	17.6277524101756	1.30951836339405	0.020219	0.00454641799683217	5	aza	h	2013	Adult	Male	6
1321	0	17.6277524101756	1.30951836339405	0.020219	0.00454641799683217	5	aza	h	2013	Adult	Male	6
1322	0	17.6277524101756	1.30951836339405	0.020219	0.00454641799683217	5	aza	h	2013	Adult	Male	6
1323	0	17.6277524101756	1.30951836339405	0.020219	0.00454641799683217	5	aza	h	2013	Adult	Male	6
1324	0	17.6277524101756	1.30951836339405	0.020219	0.00454641799683217	5	aza	h	2013	Adult	Male	6
1325	0	17.6277524101756	1.30951836339405	0.020219	0.00454641799683217	5	aza	h	2013	Adult	Male	6
1326	0	17.6277524101756	1.30951836339405	0.020219	0.00454641799683217	5	aza	h	2013	Adult	Male	6
1327	0	17.6277524101756	1.30951836339405	0.020219	0.00454641799683217	5	aza	h	2013	Adult	Male	6
1328	0	17.6277524101756	1.30951836339405	0.020219	0.00454641799683217	5	aza	h	2013	Adult	Male	6
1329	0	17.6277524101756	1.30951836339405	0.020219	0.00454641799683217	5	aza	h	2013	Adult	Male	6
1330	0	17.6277524101756	1.30951836339405	0.020219	0.00454641799683217	5	aza	h	2013	Adult	Male	6
1331	0	17.6277524101756	1.30951836339405	0.020219	0.00454641799683217	5	aza	h	2013	Adult	Male	6
1332	0	17.6277524101756	1.30951836339405	0.020219	0.00454641799683217	5	aza	h	2013	Adult	Male	6
1333	0	17.6277524101756	1.30951836339405	0.020219	0.00454641799683217	5	aza	h	2013	Adult	Male	6
1334	0	17.6277524101756	1.30951836339405	0.020219	0.00454641799683217	5	aza	h	2013	Adult	Male	6
1335	0	17.6277524101756	1.30951836339405	0.020219	0.00454641799683217	5	aza	h	2013	Adult	Male	6
1336	0	17.6277524101756	1.30951836339405	0.020219	0.00454641799683217	5	aza	h	2013	Adult	Male	6
1337	0	17.6277524101756	1.30951836339405	0.020219	0.00454641799683217	5	aza	h	2013	Adult	Male	6
1338	0	17.6277524101756	1.30951836339405	0.020219	0.00454641799683217	5	aza	h	2013	Adult	Male	6
1339	0	17.6277524101756	1.30951836339405	0.020219	0.00454641799683217	5	aza	h	2013	Adult	Male	6
1340	0	17.6277524101756	1.30951836339405	0.020219	0.00454641799683217	5	aza	h	2013	Adult	Female	6
1341	0	17.6277524101756	1.30951836339405	0.020219	0.00454641799683217	5	aza	h	2013	Adult	Female	6
1342	0	17.6277524101756	1.30951836339405	0.020219	0.00454641799683217	5	aza	h	2013	Adult	Female	6
1343	0	17.6277524101756	1.30951836339405	0.020219	0.00454641799683217	5	aza	h	2013	Adult	Female	6
1344	0	17.6277524101756	1.30951836339405	0.020219	0.00454641799683217	5	aza	h	2013	Adult	Female	6
1345	0	17.6277524101756	1.30951836339405	0.020219	0.00454641799683217	5	aza	h	2013	Adult	Female	6
1346	0	17.6277524101756	1.30951836339405	0.020219	0.00454641799683217	5	aza	h	2013	Adult	Female	6
1347	0	17.6277524101756	1.30951836339405	0.020219	0.00454641799683217	5	aza	h	2013	Adult	Female	6
1348	0	17.6277524101756	1.30951836339405	0.020219	0.00454641799683217	5	aza	h	2013	Adult	Female	6
1349	0	17.6277524101756	1.30951836339405	0.020219	0.00454641799683217	5	aza	h	2013	Adult	Female	6
1350	0	17.6277524101756	1.30951836339405	0.020219	0.00454641799683217	5	aza	h	2013	Adult	Female	6
1351	0	17.6277524101756	1.30951836339405	0.020219	0.00454641799683217	5	aza	h	2013	Adult	Female	6
1352	0	17.6277524101756	1.30951836339405	0.020219	0.00454641799683217	5	aza	h	2013	Adult	Female	6
1353	1	17.6277524101756	1.30951836339405	0.020219	0.00454641799683217	5	aza	h	2013	PreadultI	Male	6
1354	1	17.6277524101756	1.30951836339405	0.020219	0.00454641799683217	5	aza	h	2013	Adult	Male	6
1355	1	17.6277524101756	1.30951836339405	0.020219	0.00454641799683217	5	aza	h	2013	Adult	Male	6
1356	1	17.6277524101756	1.30951836339405	0.020219	0.00454641799683217	5	aza	h	2013	Adult	Female	6
1357	1	17.6277524101756	1.30951836339405	0.020219	0.00454641799683217	5	aza	h	2013	Adult	Female	6
1358	1	17.6277524101756	1.30951836339405	0.020219	0.00454641799683217	5	aza	h	2013	Adult	Female	6
1359	1	17.6277524101756	1.30951836339405	0.020219	0.00454641799683217	5	aza	h	2013	Adult	Female	6
1513	0	21.8186335857535	1.91616586439276	0.009084	-0.0423370916355308	2	aza	l	2013	PreadultII	Female	7
1514	1	21.8186335857535	1.91616586439276	0.009084	-0.0423370916355308	2	aza	l	2013	PreadultII	Female	7
1515	1	21.8186335857535	1.91616586439276	0.009084	-0.0423370916355308	2	aza	l	2013	PreadultII	Female	7
1516	1	21.8186335857535	1.91616586439276	0.009084	-0.0423370916355308	2	aza	l	2013	PreadultII	Female	7
1517	1	21.8186335857535	1.91616586439276	0.009084	-0.0423370916355308	2	aza	l	2013	PreadultII	Female	7
1518	1	21.8186335857535	1.91616586439276	0.009084	-0.0423370916355308	2	aza	l	2013	PreadultII	Female	7
1519	1	21.8186335857535	1.91616586439276	0.009084	-0.0423370916355308	2	aza	l	2013	PreadultII	Female	7
1520	1	21.8186335857535	1.91616586439276	0.009084	-0.0423370916355308	2	aza	l	2013	PreadultII	Female	7
1521	1	21.8186335857535	1.91616586439276	0.009084	-0.0423370916355308	2	aza	l	2013	PreadultII	Female	7
1522	1	21.8186335857535	1.91616586439276	0.009084	-0.0423370916355308	2	aza	l	2013	PreadultII	Female	7
1523	1	21.8186335857535	1.91616586439276	0.009084	-0.0423370916355308	2	aza	l	2013	PreadultII	Female	7
1524	1	21.8186335857535	1.91616586439276	0.009084	-0.0423370916355308	2	aza	h	2013	PreadultII	Female	7
1525	1	21.8186335857535	1.91616586439276	0.009084	-0.0423370916355308	2	aza	h	2013	PreadultII	Female	7
1526	1	21.8186335857535	1.91616586439276	0.009084	-0.0423370916355308	2	aza	h	2013	PreadultII	Female	7
1527	1	21.8186335857535	1.91616586439276	0.009084	-0.0423370916355308	2	aza	h	2013	PreadultII	Female	7
1528	1	21.8186335857535	1.91616586439276	0.009084	-0.0423370916355308	2	aza	h	2013	PreadultII	Female	7
1529	1	21.8186335857535	1.91616586439276	0.009084	-0.0423370916355308	2	aza	h	2013	PreadultII	Female	7
1530	1	21.8186335857535	1.91616586439276	0.009084	-0.0423370916355308	2	aza	h	2013	PreadultII	Female	7
1531	1	21.8186335857535	1.91616586439276	0.009084	-0.0423370916355308	2	aza	h	2013	PreadultII	Female	7
1532	1	21.8186335857535	1.91616586439276	0.009084	-0.0423370916355308	2	aza	h	2013	PreadultII	Female	7
1533	1	21.8186335857535	1.91616586439276	0.009084	-0.0423370916355308	2	aza	h	2013	PreadultII	Female	7
1534	1	21.8186335857535	1.91616586439276	0.009084	-0.0423370916355308	2	aza	h	2013	PreadultII	Female	7
1558	0	21.8186335857535	1.91616586439276	0.009084	-0.0423370916355308	2	delta	l	2013	PreadultII	Male	7
1559	0	21.8186335857535	1.91616586439276	0.009084	-0.0423370916355308	2	delta	l	2013	PreadultII	Female	7
1560	0	21.8186335857535	1.91616586439276	0.009084	-0.0423370916355308	2	delta	l	2013	PreadultII	Female	7
1561	0	21.8186335857535	1.91616586439276	0.009084	-0.0423370916355308	2	delta	l	2013	Adult	Male	7
1562	1	21.8186335857535	1.91616586439276	0.009084	-0.0423370916355308	2	delta	l	2013	PreadultII	Male	7
1563	1	21.8186335857535	1.91616586439276	0.009084	-0.0423370916355308	2	delta	l	2013	PreadultII	Male	7
1564	1	21.8186335857535	1.91616586439276	0.009084	-0.0423370916355308	2	delta	l	2013	PreadultII	Male	7
1565	1	21.8186335857535	1.91616586439276	0.009084	-0.0423370916355308	2	delta	l	2013	PreadultII	Male	7
1566	1	21.8186335857535	1.91616586439276	0.009084	-0.0423370916355308	2	delta	l	2013	PreadultII	Female	7
1567	1	21.8186335857535	1.91616586439276	0.009084	-0.0423370916355308	2	delta	l	2013	PreadultII	Female	7
1568	1	21.8186335857535	1.91616586439276	0.009084	-0.0423370916355308	2	delta	l	2013	PreadultII	Female	7
1569	1	21.8186335857535	1.91616586439276	0.009084	-0.0423370916355308	2	delta	l	2013	PreadultII	Female	7
1570	1	21.8186335857535	1.91616586439276	0.009084	-0.0423370916355308	2	delta	l	2013	PreadultII	Female	7
1571	1	21.8186335857535	1.91616586439276	0.009084	-0.0423370916355308	2	delta	l	2013	PreadultII	Female	7
1572	1	21.8186335857535	1.91616586439276	0.009084	-0.0423370916355308	2	delta	l	2013	Adult	Male	7
1573	1	21.8186335857535	1.91616586439276	0.009084	-0.0423370916355308	2	delta	l	2013	Adult	Male	7
1574	1	21.8186335857535	1.91616586439276	0.009084	-0.0423370916355308	2	delta	l	2013	Adult	Male	7
1575	1	21.8186335857535	1.91616586439276	0.009084	-0.0423370916355308	2	delta	l	2013	Adult	Male	7
1576	1	21.8186335857535	1.91616586439276	0.009084	-0.0423370916355308	2	delta	l	2013	Adult	Male	7
1577	1	21.8186335857535	1.91616586439276	0.009084	-0.0423370916355308	2	delta	l	2013	Adult	Male	7
1578	1	21.8186335857535	1.91616586439276	0.009084	-0.0423370916355308	2	delta	l	2013	Adult	Male	7
1579	1	21.8186335857535	1.91616586439276	0.009084	-0.0423370916355308	2	delta	l	2013	Adult	Male	7
1580	1	21.8186335857535	1.91616586439276	0.009084	-0.0423370916355308	2	delta	l	2013	Adult	Male	7
1581	0	21.8186335857535	1.91616586439276	0.009084	-0.0423370916355308	2	delta	h	2013	PreadultII	Male	7
1582	0	21.8186335857535	1.91616586439276	0.009084	-0.0423370916355308	2	delta	h	2013	PreadultII	Female	7
1583	0	21.8186335857535	1.91616586439276	0.009084	-0.0423370916355308	2	delta	h	2013	PreadultII	Female	7
1584	1	21.8186335857535	1.91616586439276	0.009084	-0.0423370916355308	2	delta	h	2013	PreadultII	Male	7
1585	1	21.8186335857535	1.91616586439276	0.009084	-0.0423370916355308	2	delta	h	2013	PreadultII	Male	7
1586	1	21.8186335857535	1.91616586439276	0.009084	-0.0423370916355308	2	delta	h	2013	PreadultII	Male	7
1587	1	21.8186335857535	1.91616586439276	0.009084	-0.0423370916355308	2	delta	h	2013	PreadultII	Male	7
1588	1	21.8186335857535	1.91616586439276	0.009084	-0.0423370916355308	2	delta	h	2013	PreadultII	Male	7
1589	1	21.8186335857535	1.91616586439276	0.009084	-0.0423370916355308	2	delta	h	2013	PreadultII	Male	7
1590	1	21.8186335857535	1.91616586439276	0.009084	-0.0423370916355308	2	delta	h	2013	PreadultII	Female	7
1591	1	21.8186335857535	1.91616586439276	0.009084	-0.0423370916355308	2	delta	h	2013	PreadultII	Female	7
1592	1	21.8186335857535	1.91616586439276	0.009084	-0.0423370916355308	2	delta	h	2013	PreadultII	Female	7
1593	1	21.8186335857535	1.91616586439276	0.009084	-0.0423370916355308	2	delta	h	2013	PreadultII	Female	7
1594	1	21.8186335857535	1.91616586439276	0.009084	-0.0423370916355308	2	delta	h	2013	Adult	Male	7
1595	1	21.8186335857535	1.91616586439276	0.009084	-0.0423370916355308	2	delta	h	2013	Adult	Male	7
1596	1	21.8186335857535	1.91616586439276	0.009084	-0.0423370916355308	2	delta	h	2013	Adult	Male	7
1597	1	21.8186335857535	1.91616586439276	0.009084	-0.0423370916355308	2	delta	h	2013	Adult	Male	7
1598	1	21.8186335857535	1.91616586439276	0.009084	-0.0423370916355308	2	delta	h	2013	Adult	Male	7
1599	1	21.8186335857535	1.91616586439276	0.009084	-0.0423370916355308	2	delta	h	2013	Adult	Male	7
1600	1	21.8186335857535	1.91616586439276	0.009084	-0.0423370916355308	2	delta	h	2013	Adult	Male	7
1601	1	21.8186335857535	1.91616586439276	0.009084	-0.0423370916355308	2	delta	h	2013	Adult	Male	7
1602	1	21.8186335857535	1.91616586439276	0.009084	-0.0423370916355308	2	delta	h	2013	Adult	Male	7
1603	1	21.8186335857535	1.91616586439276	0.009084	-0.0423370916355308	2	delta	h	2013	Adult	Male	7
1629	0	14.7891110683861	0.898613209064356	0.013061	-0.0233623799564447	2	aza	l	2013	PreadultII	Male	8
1630	0	14.7891110683861	0.898613209064356	0.013061	-0.0233623799564447	2	aza	l	2013	PreadultII	Male	8
1631	0	14.7891110683861	0.898613209064356	0.013061	-0.0233623799564447	2	aza	l	2013	PreadultII	Male	8
1632	0	14.7891110683861	0.898613209064356	0.013061	-0.0233623799564447	2	aza	l	2013	PreadultII	Male	8
1633	0	14.7891110683861	0.898613209064356	0.013061	-0.0233623799564447	2	aza	l	2013	PreadultII	Female	8
1634	0	14.7891110683861	0.898613209064356	0.013061	-0.0233623799564447	2	aza	l	2013	PreadultII	Female	8
1635	0	14.7891110683861	0.898613209064356	0.013061	-0.0233623799564447	2	aza	l	2013	Adult	Female	8
1636	0	14.7891110683861	0.898613209064356	0.013061	-0.0233623799564447	2	aza	l	2013	Adult	Female	8
1637	0	14.7891110683861	0.898613209064356	0.013061	-0.0233623799564447	2	aza	l	2013	Adult	Female	8
1638	1	14.7891110683861	0.898613209064356	0.013061	-0.0233623799564447	2	aza	l	2013	PreadultI	Male	8
1639	1	14.7891110683861	0.898613209064356	0.013061	-0.0233623799564447	2	aza	l	2013	PreadultI	Male	8
1640	1	14.7891110683861	0.898613209064356	0.013061	-0.0233623799564447	2	aza	l	2013	PreadultI	Male	8
1641	1	14.7891110683861	0.898613209064356	0.013061	-0.0233623799564447	2	aza	l	2013	PreadultI	Male	8
1642	1	14.7891110683861	0.898613209064356	0.013061	-0.0233623799564447	2	aza	l	2013	PreadultI	Male	8
1643	1	14.7891110683861	0.898613209064356	0.013061	-0.0233623799564447	2	aza	l	2013	PreadultI	Male	8
1644	1	14.7891110683861	0.898613209064356	0.013061	-0.0233623799564447	2	aza	l	2013	PreadultI	Male	8
1645	1	14.7891110683861	0.898613209064356	0.013061	-0.0233623799564447	2	aza	l	2013	PreadultI	Male	8
1646	1	14.7891110683861	0.898613209064356	0.013061	-0.0233623799564447	2	aza	l	2013	PreadultI	Male	8
1647	1	14.7891110683861	0.898613209064356	0.013061	-0.0233623799564447	2	aza	l	2013	PreadultI	Male	8
1648	1	14.7891110683861	0.898613209064356	0.013061	-0.0233623799564447	2	aza	l	2013	PreadultI	Male	8
1649	1	14.7891110683861	0.898613209064356	0.013061	-0.0233623799564447	2	aza	l	2013	PreadultI	Male	8
1650	1	14.7891110683861	0.898613209064356	0.013061	-0.0233623799564447	2	aza	l	2013	PreadultII	Male	8
1651	1	14.7891110683861	0.898613209064356	0.013061	-0.0233623799564447	2	aza	l	2013	PreadultII	Male	8
1652	1	14.7891110683861	0.898613209064356	0.013061	-0.0233623799564447	2	aza	l	2013	PreadultII	Female	8
1653	1	14.7891110683861	0.898613209064356	0.013061	-0.0233623799564447	2	aza	l	2013	PreadultII	Female	8
1654	1	14.7891110683861	0.898613209064356	0.013061	-0.0233623799564447	2	aza	l	2013	PreadultII	Female	8
1655	1	14.7891110683861	0.898613209064356	0.013061	-0.0233623799564447	2	aza	l	2013	PreadultII	Female	8
1656	1	14.7891110683861	0.898613209064356	0.013061	-0.0233623799564447	2	aza	l	2013	Adult	Female	8
1657	1	14.7891110683861	0.898613209064356	0.013061	-0.0233623799564447	2	aza	l	2013	Adult	Female	8
1658	1	14.7891110683861	0.898613209064356	0.013061	-0.0233623799564447	2	aza	l	2013	Adult	Female	8
1659	1	14.7891110683861	0.898613209064356	0.013061	-0.0233623799564447	2	aza	l	2013	Adult	Female	8
1660	0	14.7891110683861	0.898613209064356	0.013061	-0.0233623799564447	2	aza	h	2013	PreadultI	Male	8
1661	0	14.7891110683861	0.898613209064356	0.013061	-0.0233623799564447	2	aza	h	2013	PreadultII	Male	8
1662	0	14.7891110683861	0.898613209064356	0.013061	-0.0233623799564447	2	aza	h	2013	PreadultII	Male	8
1663	1	14.7891110683861	0.898613209064356	0.013061	-0.0233623799564447	2	aza	h	2013	PreadultI	Female	8
1664	1	14.7891110683861	0.898613209064356	0.013061	-0.0233623799564447	2	aza	h	2013	PreadultI	Female	8
1665	1	14.7891110683861	0.898613209064356	0.013061	-0.0233623799564447	2	aza	h	2013	PreadultI	Female	8
1666	1	14.7891110683861	0.898613209064356	0.013061	-0.0233623799564447	2	aza	h	2013	PreadultI	Female	8
1667	1	14.7891110683861	0.898613209064356	0.013061	-0.0233623799564447	2	aza	h	2013	PreadultI	Female	8
1668	1	14.7891110683861	0.898613209064356	0.013061	-0.0233623799564447	2	aza	h	2013	PreadultI	Female	8
1669	1	14.7891110683861	0.898613209064356	0.013061	-0.0233623799564447	2	aza	h	2013	PreadultII	Male	8
1670	1	14.7891110683861	0.898613209064356	0.013061	-0.0233623799564447	2	aza	h	2013	PreadultII	Male	8
1671	1	14.7891110683861	0.898613209064356	0.013061	-0.0233623799564447	2	aza	h	2013	PreadultII	Male	8
1672	1	14.7891110683861	0.898613209064356	0.013061	-0.0233623799564447	2	aza	h	2013	PreadultII	Male	8
1673	1	14.7891110683861	0.898613209064356	0.013061	-0.0233623799564447	2	aza	h	2013	PreadultII	Male	8
1674	1	14.7891110683861	0.898613209064356	0.013061	-0.0233623799564447	2	aza	h	2013	PreadultII	Male	8
1675	1	14.7891110683861	0.898613209064356	0.013061	-0.0233623799564447	2	aza	h	2013	PreadultII	Male	8
1676	1	14.7891110683861	0.898613209064356	0.013061	-0.0233623799564447	2	aza	h	2013	PreadultII	Male	8
1677	1	14.7891110683861	0.898613209064356	0.013061	-0.0233623799564447	2	aza	h	2013	PreadultII	Male	8
1678	1	14.7891110683861	0.898613209064356	0.013061	-0.0233623799564447	2	aza	h	2013	PreadultII	Male	8
1679	1	14.7891110683861	0.898613209064356	0.013061	-0.0233623799564447	2	aza	h	2013	PreadultII	Male	8
1680	1	14.7891110683861	0.898613209064356	0.013061	-0.0233623799564447	2	aza	h	2013	PreadultII	Male	8
1681	1	14.7891110683861	0.898613209064356	0.013061	-0.0233623799564447	2	aza	h	2013	PreadultII	Male	8
1682	1	14.7891110683861	0.898613209064356	0.013061	-0.0233623799564447	2	aza	h	2013	PreadultII	Male	8
1683	1	14.7891110683861	0.898613209064356	0.013061	-0.0233623799564447	2	aza	h	2013	PreadultII	Male	8
1684	1	14.7891110683861	0.898613209064356	0.013061	-0.0233623799564447	2	aza	h	2013	PreadultII	Male	8
1685	1	14.7891110683861	0.898613209064356	0.013061	-0.0233623799564447	2	aza	h	2013	PreadultII	Male	8
1686	1	14.7891110683861	0.898613209064356	0.013061	-0.0233623799564447	2	aza	h	2013	PreadultII	Male	8
1687	1	14.7891110683861	0.898613209064356	0.013061	-0.0233623799564447	2	aza	h	2013	PreadultII	Male	8
1688	1	14.7891110683861	0.898613209064356	0.013061	-0.0233623799564447	2	aza	h	2013	PreadultII	Male	8
1689	1	14.7891110683861	0.898613209064356	0.013061	-0.0233623799564447	2	aza	h	2013	PreadultII	Male	8
1690	1	14.7891110683861	0.898613209064356	0.013061	-0.0233623799564447	2	aza	h	2013	PreadultII	Female	8
1691	1	14.7891110683861	0.898613209064356	0.013061	-0.0233623799564447	2	aza	h	2013	PreadultII	Female	8
1692	1	14.7891110683861	0.898613209064356	0.013061	-0.0233623799564447	2	aza	h	2013	PreadultII	Female	8
1693	1	14.7891110683861	0.898613209064356	0.013061	-0.0233623799564447	2	aza	h	2013	PreadultII	Female	8
1694	1	14.7891110683861	0.898613209064356	0.013061	-0.0233623799564447	2	aza	h	2013	PreadultII	Female	8
1695	1	14.7891110683861	0.898613209064356	0.013061	-0.0233623799564447	2	aza	h	2013	PreadultII	Female	8
1696	1	14.7891110683861	0.898613209064356	0.013061	-0.0233623799564447	2	aza	h	2013	PreadultII	Female	8
1697	1	14.7891110683861	0.898613209064356	0.013061	-0.0233623799564447	2	aza	h	2013	PreadultII	Female	8
1698	1	14.7891110683861	0.898613209064356	0.013061	-0.0233623799564447	2	aza	h	2013	PreadultII	Female	8
1699	1	14.7891110683861	0.898613209064356	0.013061	-0.0233623799564447	2	aza	h	2013	PreadultII	Female	8
1700	1	14.7891110683861	0.898613209064356	0.013061	-0.0233623799564447	2	aza	h	2013	PreadultII	Female	8
1701	1	14.7891110683861	0.898613209064356	0.013061	-0.0233623799564447	2	aza	h	2013	PreadultII	Female	8
1702	1	14.7891110683861	0.898613209064356	0.013061	-0.0233623799564447	2	aza	h	2013	Adult	Female	8
1703	1	14.7891110683861	0.898613209064356	0.013061	-0.0233623799564447	2	aza	h	2013	Adult	Female	8
1704	1	14.7891110683861	0.898613209064356	0.013061	-0.0233623799564447	2	aza	h	2013	Adult	Female	8
1705	1	14.7891110683861	0.898613209064356	0.013061	-0.0233623799564447	2	aza	h	2013	Adult	Female	8
1706	1	14.7891110683861	0.898613209064356	0.013061	-0.0233623799564447	2	aza	h	2013	Adult	Female	8
1707	1	14.7891110683861	0.898613209064356	0.013061	-0.0233623799564447	2	aza	h	2013	Adult	Female	8
1708	1	14.7891110683861	0.898613209064356	0.013061	-0.0233623799564447	2	aza	h	2013	Adult	Female	8
1709	1	14.7891110683861	0.898613209064356	0.013061	-0.0233623799564447	2	aza	h	2013	Adult	Female	8
1710	1	14.7891110683861	0.898613209064356	0.013061	-0.0233623799564447	2	aza	h	2013	Adult	Female	8
1736	0	14.7891110683861	0.898613209064356	0.013061	-0.0233623799564447	2	delta	l	2013	PreadultI	Female	8
1737	0	14.7891110683861	0.898613209064356	0.013061	-0.0233623799564447	2	delta	l	2013	PreadultII	Male	8
1738	0	14.7891110683861	0.898613209064356	0.013061	-0.0233623799564447	2	delta	l	2013	PreadultII	Male	8
1739	1	14.7891110683861	0.898613209064356	0.013061	-0.0233623799564447	2	delta	l	2013	PreadultI	Male	8
1740	1	14.7891110683861	0.898613209064356	0.013061	-0.0233623799564447	2	delta	l	2013	PreadultI	Male	8
1741	1	14.7891110683861	0.898613209064356	0.013061	-0.0233623799564447	2	delta	l	2013	PreadultI	Male	8
1742	1	14.7891110683861	0.898613209064356	0.013061	-0.0233623799564447	2	delta	l	2013	PreadultI	Male	8
1743	1	14.7891110683861	0.898613209064356	0.013061	-0.0233623799564447	2	delta	l	2013	PreadultI	Male	8
1744	1	14.7891110683861	0.898613209064356	0.013061	-0.0233623799564447	2	delta	l	2013	PreadultI	Female	8
1745	1	14.7891110683861	0.898613209064356	0.013061	-0.0233623799564447	2	delta	l	2013	PreadultI	Female	8
1746	1	14.7891110683861	0.898613209064356	0.013061	-0.0233623799564447	2	delta	l	2013	PreadultI	Female	8
1747	1	14.7891110683861	0.898613209064356	0.013061	-0.0233623799564447	2	delta	l	2013	PreadultI	Female	8
1748	1	14.7891110683861	0.898613209064356	0.013061	-0.0233623799564447	2	delta	l	2013	PreadultI	Female	8
1749	1	14.7891110683861	0.898613209064356	0.013061	-0.0233623799564447	2	delta	l	2013	PreadultII	Male	8
1750	1	14.7891110683861	0.898613209064356	0.013061	-0.0233623799564447	2	delta	l	2013	PreadultII	Male	8
1751	1	14.7891110683861	0.898613209064356	0.013061	-0.0233623799564447	2	delta	l	2013	PreadultII	Male	8
1752	1	14.7891110683861	0.898613209064356	0.013061	-0.0233623799564447	2	delta	l	2013	PreadultII	Male	8
1753	1	14.7891110683861	0.898613209064356	0.013061	-0.0233623799564447	2	delta	l	2013	PreadultII	Male	8
1754	1	14.7891110683861	0.898613209064356	0.013061	-0.0233623799564447	2	delta	l	2013	PreadultII	Male	8
1755	1	14.7891110683861	0.898613209064356	0.013061	-0.0233623799564447	2	delta	l	2013	PreadultII	Male	8
1756	1	14.7891110683861	0.898613209064356	0.013061	-0.0233623799564447	2	delta	l	2013	PreadultII	Male	8
1757	1	14.7891110683861	0.898613209064356	0.013061	-0.0233623799564447	2	delta	l	2013	PreadultII	Male	8
1758	1	14.7891110683861	0.898613209064356	0.013061	-0.0233623799564447	2	delta	l	2013	PreadultII	Female	8
1759	1	14.7891110683861	0.898613209064356	0.013061	-0.0233623799564447	2	delta	l	2013	PreadultII	Female	8
1760	1	14.7891110683861	0.898613209064356	0.013061	-0.0233623799564447	2	delta	l	2013	PreadultII	Female	8
1761	1	14.7891110683861	0.898613209064356	0.013061	-0.0233623799564447	2	delta	l	2013	PreadultII	Female	8
1762	1	14.7891110683861	0.898613209064356	0.013061	-0.0233623799564447	2	delta	l	2013	PreadultII	Female	8
1763	1	14.7891110683861	0.898613209064356	0.013061	-0.0233623799564447	2	delta	l	2013	PreadultII	Female	8
1764	1	14.7891110683861	0.898613209064356	0.013061	-0.0233623799564447	2	delta	l	2013	PreadultII	Female	8
1765	1	14.7891110683861	0.898613209064356	0.013061	-0.0233623799564447	2	delta	l	2013	PreadultII	Female	8
1766	1	14.7891110683861	0.898613209064356	0.013061	-0.0233623799564447	2	delta	l	2013	PreadultII	Female	8
1767	1	14.7891110683861	0.898613209064356	0.013061	-0.0233623799564447	2	delta	l	2013	PreadultII	Female	8
1768	1	14.7891110683861	0.898613209064356	0.013061	-0.0233623799564447	2	delta	l	2013	PreadultII	Female	8
1769	1	14.7891110683861	0.898613209064356	0.013061	-0.0233623799564447	2	delta	l	2013	PreadultII	Female	8
1770	1	14.7891110683861	0.898613209064356	0.013061	-0.0233623799564447	2	delta	l	2013	Adult	Female	8
1771	1	14.7891110683861	0.898613209064356	0.013061	-0.0233623799564447	2	delta	l	2013	Adult	Female	8
1772	1	14.7891110683861	0.898613209064356	0.013061	-0.0233623799564447	2	delta	l	2013	Adult	Female	8
1773	1	14.7891110683861	0.898613209064356	0.013061	-0.0233623799564447	2	delta	l	2013	Adult	Female	8
1774	1	14.7891110683861	0.898613209064356	0.013061	-0.0233623799564447	2	delta	l	2013	Adult	Female	8
1775	1	14.7891110683861	0.898613209064356	0.013061	-0.0233623799564447	2	delta	l	2013	Adult	Female	8
1776	1	14.7891110683861	0.898613209064356	0.013061	-0.0233623799564447	2	delta	l	2013	Adult	Female	8
1777	1	14.7891110683861	0.898613209064356	0.013061	-0.0233623799564447	2	delta	l	2013	Adult	Female	8
1778	1	14.7891110683861	0.898613209064356	0.013061	-0.0233623799564447	2	delta	l	2013	Adult	Female	8
1779	0	14.7891110683861	0.898613209064356	0.013061	-0.0233623799564447	2	delta	h	2013	PreadultI	Female	8
1780	0	14.7891110683861	0.898613209064356	0.013061	-0.0233623799564447	2	delta	h	2013	PreadultII	Male	8
1781	0	14.7891110683861	0.898613209064356	0.013061	-0.0233623799564447	2	delta	h	2013	PreadultII	Female	8
1782	1	14.7891110683861	0.898613209064356	0.013061	-0.0233623799564447	2	delta	h	2013	PreadultI	Male	8
1783	1	14.7891110683861	0.898613209064356	0.013061	-0.0233623799564447	2	delta	h	2013	PreadultI	Male	8
1784	1	14.7891110683861	0.898613209064356	0.013061	-0.0233623799564447	2	delta	h	2013	PreadultI	Male	8
1785	1	14.7891110683861	0.898613209064356	0.013061	-0.0233623799564447	2	delta	h	2013	PreadultI	Male	8
1786	1	14.7891110683861	0.898613209064356	0.013061	-0.0233623799564447	2	delta	h	2013	PreadultI	Male	8
1787	1	14.7891110683861	0.898613209064356	0.013061	-0.0233623799564447	2	delta	h	2013	PreadultI	Male	8
1788	1	14.7891110683861	0.898613209064356	0.013061	-0.0233623799564447	2	delta	h	2013	PreadultI	Male	8
1789	1	14.7891110683861	0.898613209064356	0.013061	-0.0233623799564447	2	delta	h	2013	PreadultI	Male	8
1790	1	14.7891110683861	0.898613209064356	0.013061	-0.0233623799564447	2	delta	h	2013	PreadultII	Male	8
1791	1	14.7891110683861	0.898613209064356	0.013061	-0.0233623799564447	2	delta	h	2013	PreadultII	Male	8
1792	1	14.7891110683861	0.898613209064356	0.013061	-0.0233623799564447	2	delta	h	2013	PreadultII	Male	8
1793	1	14.7891110683861	0.898613209064356	0.013061	-0.0233623799564447	2	delta	h	2013	PreadultII	Male	8
1794	1	14.7891110683861	0.898613209064356	0.013061	-0.0233623799564447	2	delta	h	2013	PreadultII	Male	8
1795	1	14.7891110683861	0.898613209064356	0.013061	-0.0233623799564447	2	delta	h	2013	PreadultII	Male	8
1796	1	14.7891110683861	0.898613209064356	0.013061	-0.0233623799564447	2	delta	h	2013	PreadultII	Male	8
1797	1	14.7891110683861	0.898613209064356	0.013061	-0.0233623799564447	2	delta	h	2013	PreadultII	Male	8
1798	1	14.7891110683861	0.898613209064356	0.013061	-0.0233623799564447	2	delta	h	2013	PreadultII	Female	8
1799	1	14.7891110683861	0.898613209064356	0.013061	-0.0233623799564447	2	delta	h	2013	PreadultII	Female	8
1800	1	14.7891110683861	0.898613209064356	0.013061	-0.0233623799564447	2	delta	h	2013	PreadultII	Female	8
1801	1	14.7891110683861	0.898613209064356	0.013061	-0.0233623799564447	2	delta	h	2013	PreadultII	Female	8
1802	1	14.7891110683861	0.898613209064356	0.013061	-0.0233623799564447	2	delta	h	2013	PreadultII	Female	8
1803	1	14.7891110683861	0.898613209064356	0.013061	-0.0233623799564447	2	delta	h	2013	PreadultII	Female	8
1804	1	14.7891110683861	0.898613209064356	0.013061	-0.0233623799564447	2	delta	h	2013	PreadultII	Female	8
1805	1	14.7891110683861	0.898613209064356	0.013061	-0.0233623799564447	2	delta	h	2013	PreadultII	Female	8
1806	1	14.7891110683861	0.898613209064356	0.013061	-0.0233623799564447	2	delta	h	2013	PreadultII	Female	8
1807	1	14.7891110683861	0.898613209064356	0.013061	-0.0233623799564447	2	delta	h	2013	PreadultII	Female	8
1808	1	14.7891110683861	0.898613209064356	0.013061	-0.0233623799564447	2	delta	h	2013	PreadultII	Female	8
1809	1	14.7891110683861	0.898613209064356	0.013061	-0.0233623799564447	2	delta	h	2013	PreadultII	Female	8
1810	1	14.7891110683861	0.898613209064356	0.013061	-0.0233623799564447	2	delta	h	2013	PreadultII	Female	8
1811	1	14.7891110683861	0.898613209064356	0.013061	-0.0233623799564447	2	delta	h	2013	PreadultII	Female	8
1812	1	14.7891110683861	0.898613209064356	0.013061	-0.0233623799564447	2	delta	h	2013	PreadultII	Female	8
1813	1	14.7891110683861	0.898613209064356	0.013061	-0.0233623799564447	2	delta	h	2013	PreadultII	Female	8
1814	1	14.7891110683861	0.898613209064356	0.013061	-0.0233623799564447	2	delta	h	2013	PreadultII	Female	8
1815	1	14.7891110683861	0.898613209064356	0.013061	-0.0233623799564447	2	delta	h	2013	PreadultII	Female	8
1816	1	14.7891110683861	0.898613209064356	0.013061	-0.0233623799564447	2	delta	h	2013	PreadultII	Female	8
1817	1	14.7891110683861	0.898613209064356	0.013061	-0.0233623799564447	2	delta	h	2013	PreadultII	Female	8
1818	1	14.7891110683861	0.898613209064356	0.013061	-0.0233623799564447	2	delta	h	2013	Adult	Female	8
1819	1	14.7891110683861	0.898613209064356	0.013061	-0.0233623799564447	2	delta	h	2013	Adult	Female	8
1820	1	14.7891110683861	0.898613209064356	0.013061	-0.0233623799564447	2	delta	h	2013	Adult	Female	8
1821	1	14.7891110683861	0.898613209064356	0.013061	-0.0233623799564447	2	delta	h	2013	Adult	Female	8
1822	1	14.7891110683861	0.898613209064356	0.013061	-0.0233623799564447	2	delta	h	2013	Adult	Female	8
1858	0	1.87511599400918	-0.970741351841359	0.012086	-0.0277107668765871	2	aza	l	2013	PreadultII	Female	9
1859	0	1.87511599400918	-0.970741351841359	0.012086	-0.0277107668765871	2	aza	l	2013	PreadultII	Female	9
1860	0	1.87511599400918	-0.970741351841359	0.012086	-0.0277107668765871	2	aza	l	2013	PreadultII	Female	9
1861	0	1.87511599400918	-0.970741351841359	0.012086	-0.0277107668765871	2	aza	l	2013	PreadultII	Female	9
1862	0	1.87511599400918	-0.970741351841359	0.012086	-0.0277107668765871	2	aza	l	2013	PreadultII	Female	9
1863	0	1.87511599400918	-0.970741351841359	0.012086	-0.0277107668765871	2	aza	l	2013	PreadultII	Female	9
1864	0	1.87511599400918	-0.970741351841359	0.012086	-0.0277107668765871	2	aza	l	2013	PreadultII	Female	9
1865	0	1.87511599400918	-0.970741351841359	0.012086	-0.0277107668765871	2	aza	l	2013	PreadultII	Female	9
1866	0	1.87511599400918	-0.970741351841359	0.012086	-0.0277107668765871	2	aza	l	2013	PreadultII	Female	9
1867	0	1.87511599400918	-0.970741351841359	0.012086	-0.0277107668765871	2	aza	l	2013	PreadultII	Female	9
1868	0	1.87511599400918	-0.970741351841359	0.012086	-0.0277107668765871	2	aza	l	2013	PreadultII	Female	9
1869	0	1.87511599400918	-0.970741351841359	0.012086	-0.0277107668765871	2	aza	l	2013	PreadultII	Female	9
1870	0	1.87511599400918	-0.970741351841359	0.012086	-0.0277107668765871	2	aza	l	2013	Adult	Male	9
1871	0	1.87511599400918	-0.970741351841359	0.012086	-0.0277107668765871	2	aza	l	2013	Adult	Male	9
1872	0	1.87511599400918	-0.970741351841359	0.012086	-0.0277107668765871	2	aza	l	2013	Adult	Male	9
1873	0	1.87511599400918	-0.970741351841359	0.012086	-0.0277107668765871	2	aza	l	2013	Adult	Male	9
1874	0	1.87511599400918	-0.970741351841359	0.012086	-0.0277107668765871	2	aza	l	2013	Adult	Male	9
1875	0	1.87511599400918	-0.970741351841359	0.012086	-0.0277107668765871	2	aza	l	2013	Adult	Male	9
1876	0	1.87511599400918	-0.970741351841359	0.012086	-0.0277107668765871	2	aza	l	2013	Adult	Male	9
1877	1	1.87511599400918	-0.970741351841359	0.012086	-0.0277107668765871	2	aza	l	2013	PreadultII	Female	9
1878	1	1.87511599400918	-0.970741351841359	0.012086	-0.0277107668765871	2	aza	l	2013	PreadultII	Female	9
1879	1	1.87511599400918	-0.970741351841359	0.012086	-0.0277107668765871	2	aza	l	2013	PreadultII	Female	9
1880	1	1.87511599400918	-0.970741351841359	0.012086	-0.0277107668765871	2	aza	l	2013	PreadultII	Female	9
1881	1	1.87511599400918	-0.970741351841359	0.012086	-0.0277107668765871	2	aza	l	2013	PreadultII	Female	9
1882	1	1.87511599400918	-0.970741351841359	0.012086	-0.0277107668765871	2	aza	l	2013	PreadultII	Female	9
1883	1	1.87511599400918	-0.970741351841359	0.012086	-0.0277107668765871	2	aza	l	2013	PreadultII	Female	9
1884	1	1.87511599400918	-0.970741351841359	0.012086	-0.0277107668765871	2	aza	l	2013	PreadultII	Female	9
1885	1	1.87511599400918	-0.970741351841359	0.012086	-0.0277107668765871	2	aza	l	2013	Adult	Male	9
1886	1	1.87511599400918	-0.970741351841359	0.012086	-0.0277107668765871	2	aza	l	2013	Adult	Male	9
1887	1	1.87511599400918	-0.970741351841359	0.012086	-0.0277107668765871	2	aza	l	2013	Adult	Male	9
1888	1	1.87511599400918	-0.970741351841359	0.012086	-0.0277107668765871	2	aza	l	2013	Adult	Male	9
1889	1	1.87511599400918	-0.970741351841359	0.012086	-0.0277107668765871	2	aza	l	2013	Adult	Male	9
1890	1	1.87511599400918	-0.970741351841359	0.012086	-0.0277107668765871	2	aza	l	2013	Adult	Male	9
1891	1	1.87511599400918	-0.970741351841359	0.012086	-0.0277107668765871	2	aza	l	2013	Adult	Male	9
1892	0	1.87511599400918	-0.970741351841359	0.012086	-0.0277107668765871	2	aza	h	2013	PreadultII	Female	9
1893	0	1.87511599400918	-0.970741351841359	0.012086	-0.0277107668765871	2	aza	h	2013	PreadultII	Female	9
1894	0	1.87511599400918	-0.970741351841359	0.012086	-0.0277107668765871	2	aza	h	2013	PreadultII	Female	9
1895	0	1.87511599400918	-0.970741351841359	0.012086	-0.0277107668765871	2	aza	h	2013	PreadultII	Female	9
1896	0	1.87511599400918	-0.970741351841359	0.012086	-0.0277107668765871	2	aza	h	2013	PreadultII	Female	9
1897	0	1.87511599400918	-0.970741351841359	0.012086	-0.0277107668765871	2	aza	h	2013	PreadultII	Female	9
1898	0	1.87511599400918	-0.970741351841359	0.012086	-0.0277107668765871	2	aza	h	2013	PreadultII	Female	9
1899	0	1.87511599400918	-0.970741351841359	0.012086	-0.0277107668765871	2	aza	h	2013	PreadultII	Female	9
1900	0	1.87511599400918	-0.970741351841359	0.012086	-0.0277107668765871	2	aza	h	2013	PreadultII	Female	9
1901	0	1.87511599400918	-0.970741351841359	0.012086	-0.0277107668765871	2	aza	h	2013	PreadultII	Female	9
1902	0	1.87511599400918	-0.970741351841359	0.012086	-0.0277107668765871	2	aza	h	2013	PreadultII	Female	9
1903	0	1.87511599400918	-0.970741351841359	0.012086	-0.0277107668765871	2	aza	h	2013	PreadultII	Female	9
1904	0	1.87511599400918	-0.970741351841359	0.012086	-0.0277107668765871	2	aza	h	2013	PreadultII	Female	9
1905	0	1.87511599400918	-0.970741351841359	0.012086	-0.0277107668765871	2	aza	h	2013	PreadultII	Female	9
1906	0	1.87511599400918	-0.970741351841359	0.012086	-0.0277107668765871	2	aza	h	2013	PreadultII	Female	9
1907	0	1.87511599400918	-0.970741351841359	0.012086	-0.0277107668765871	2	aza	h	2013	Adult	Male	9
1908	0	1.87511599400918	-0.970741351841359	0.012086	-0.0277107668765871	2	aza	h	2013	Adult	Male	9
1909	0	1.87511599400918	-0.970741351841359	0.012086	-0.0277107668765871	2	aza	h	2013	Adult	Male	9
1910	0	1.87511599400918	-0.970741351841359	0.012086	-0.0277107668765871	2	aza	h	2013	Adult	Male	9
1911	1	1.87511599400918	-0.970741351841359	0.012086	-0.0277107668765871	2	aza	h	2013	PreadultII	Female	9
1912	1	1.87511599400918	-0.970741351841359	0.012086	-0.0277107668765871	2	aza	h	2013	PreadultII	Female	9
1913	1	1.87511599400918	-0.970741351841359	0.012086	-0.0277107668765871	2	aza	h	2013	PreadultII	Female	9
1914	1	1.87511599400918	-0.970741351841359	0.012086	-0.0277107668765871	2	aza	h	2013	PreadultII	Female	9
1915	1	1.87511599400918	-0.970741351841359	0.012086	-0.0277107668765871	2	aza	h	2013	PreadultII	Female	9
1916	1	1.87511599400918	-0.970741351841359	0.012086	-0.0277107668765871	2	aza	h	2013	PreadultII	Female	9
1917	1	1.87511599400918	-0.970741351841359	0.012086	-0.0277107668765871	2	aza	h	2013	PreadultII	Female	9
1918	1	1.87511599400918	-0.970741351841359	0.012086	-0.0277107668765871	2	aza	h	2013	PreadultII	Female	9
1919	1	1.87511599400918	-0.970741351841359	0.012086	-0.0277107668765871	2	aza	h	2013	PreadultII	Female	9
1920	1	1.87511599400918	-0.970741351841359	0.012086	-0.0277107668765871	2	aza	h	2013	Adult	Male	9
1921	1	1.87511599400918	-0.970741351841359	0.012086	-0.0277107668765871	2	aza	h	2013	Adult	Male	9
1922	1	1.87511599400918	-0.970741351841359	0.012086	-0.0277107668765871	2	aza	h	2013	Adult	Male	9
1923	1	1.87511599400918	-0.970741351841359	0.012086	-0.0277107668765871	2	aza	h	2013	Adult	Male	9
1924	1	1.87511599400918	-0.970741351841359	0.012086	-0.0277107668765871	2	aza	h	2013	Adult	Male	9
1925	1	1.87511599400918	-0.970741351841359	0.012086	-0.0277107668765871	2	aza	h	2013	Adult	Male	9
1926	1	1.87511599400918	-0.970741351841359	0.012086	-0.0277107668765871	2	aza	h	2013	Adult	Male	9
1927	1	1.87511599400918	-0.970741351841359	0.012086	-0.0277107668765871	2	aza	h	2013	Adult	Male	9
1963	0	1.87511599400918	-0.970741351841359	0.012086	-0.0277107668765871	2	delta	l	2013	PreadultII	Female	9
1964	0	1.87511599400918	-0.970741351841359	0.012086	-0.0277107668765871	2	delta	l	2013	PreadultII	Female	9
1965	0	1.87511599400918	-0.970741351841359	0.012086	-0.0277107668765871	2	delta	l	2013	PreadultII	Female	9
1966	0	1.87511599400918	-0.970741351841359	0.012086	-0.0277107668765871	2	delta	l	2013	PreadultII	Female	9
1967	0	1.87511599400918	-0.970741351841359	0.012086	-0.0277107668765871	2	delta	l	2013	PreadultII	Female	9
1968	0	1.87511599400918	-0.970741351841359	0.012086	-0.0277107668765871	2	delta	l	2013	PreadultII	Female	9
1969	0	1.87511599400918	-0.970741351841359	0.012086	-0.0277107668765871	2	delta	l	2013	PreadultII	Female	9
1970	0	1.87511599400918	-0.970741351841359	0.012086	-0.0277107668765871	2	delta	l	2013	PreadultII	Female	9
1971	0	1.87511599400918	-0.970741351841359	0.012086	-0.0277107668765871	2	delta	l	2013	PreadultII	Female	9
1972	0	1.87511599400918	-0.970741351841359	0.012086	-0.0277107668765871	2	delta	l	2013	PreadultII	Female	9
1973	0	1.87511599400918	-0.970741351841359	0.012086	-0.0277107668765871	2	delta	l	2013	PreadultII	Female	9
1974	0	1.87511599400918	-0.970741351841359	0.012086	-0.0277107668765871	2	delta	l	2013	PreadultII	Female	9
1975	0	1.87511599400918	-0.970741351841359	0.012086	-0.0277107668765871	2	delta	l	2013	PreadultII	Female	9
1976	0	1.87511599400918	-0.970741351841359	0.012086	-0.0277107668765871	2	delta	l	2013	PreadultII	Female	9
1977	0	1.87511599400918	-0.970741351841359	0.012086	-0.0277107668765871	2	delta	l	2013	PreadultII	Female	9
1978	0	1.87511599400918	-0.970741351841359	0.012086	-0.0277107668765871	2	delta	l	2013	PreadultII	Female	9
1979	0	1.87511599400918	-0.970741351841359	0.012086	-0.0277107668765871	2	delta	l	2013	PreadultII	Female	9
1980	0	1.87511599400918	-0.970741351841359	0.012086	-0.0277107668765871	2	delta	l	2013	PreadultII	Female	9
1981	0	1.87511599400918	-0.970741351841359	0.012086	-0.0277107668765871	2	delta	l	2013	PreadultII	Female	9
1982	0	1.87511599400918	-0.970741351841359	0.012086	-0.0277107668765871	2	delta	l	2013	PreadultII	Female	9
1983	0	1.87511599400918	-0.970741351841359	0.012086	-0.0277107668765871	2	delta	l	2013	PreadultII	Female	9
1984	0	1.87511599400918	-0.970741351841359	0.012086	-0.0277107668765871	2	delta	l	2013	Adult	Male	9
1985	0	1.87511599400918	-0.970741351841359	0.012086	-0.0277107668765871	2	delta	l	2013	Adult	Male	9
1986	0	1.87511599400918	-0.970741351841359	0.012086	-0.0277107668765871	2	delta	l	2013	Adult	Male	9
1987	0	1.87511599400918	-0.970741351841359	0.012086	-0.0277107668765871	2	delta	l	2013	Adult	Male	9
1988	0	1.87511599400918	-0.970741351841359	0.012086	-0.0277107668765871	2	delta	l	2013	Adult	Male	9
1989	0	1.87511599400918	-0.970741351841359	0.012086	-0.0277107668765871	2	delta	l	2013	Adult	Male	9
1990	0	1.87511599400918	-0.970741351841359	0.012086	-0.0277107668765871	2	delta	l	2013	Adult	Male	9
1991	0	1.87511599400918	-0.970741351841359	0.012086	-0.0277107668765871	2	delta	l	2013	Adult	Male	9
1992	0	1.87511599400918	-0.970741351841359	0.012086	-0.0277107668765871	2	delta	l	2013	Adult	Male	9
1993	0	1.87511599400918	-0.970741351841359	0.012086	-0.0277107668765871	2	delta	l	2013	Adult	Male	9
1994	0	1.87511599400918	-0.970741351841359	0.012086	-0.0277107668765871	2	delta	l	2013	Adult	Male	9
1995	0	1.87511599400918	-0.970741351841359	0.012086	-0.0277107668765871	2	delta	l	2013	Adult	Male	9
1996	0	1.87511599400918	-0.970741351841359	0.012086	-0.0277107668765871	2	delta	l	2013	Adult	Male	9
1997	1	1.87511599400918	-0.970741351841359	0.012086	-0.0277107668765871	2	delta	l	2013	Adult	Male	9
1998	1	1.87511599400918	-0.970741351841359	0.012086	-0.0277107668765871	2	delta	l	2013	Adult	Male	9
1999	0	1.87511599400918	-0.970741351841359	0.012086	-0.0277107668765871	2	delta	h	2013	PreadultII	Female	9
2000	0	1.87511599400918	-0.970741351841359	0.012086	-0.0277107668765871	2	delta	h	2013	PreadultII	Female	9
2001	0	1.87511599400918	-0.970741351841359	0.012086	-0.0277107668765871	2	delta	h	2013	PreadultII	Female	9
2002	0	1.87511599400918	-0.970741351841359	0.012086	-0.0277107668765871	2	delta	h	2013	PreadultII	Female	9
2003	0	1.87511599400918	-0.970741351841359	0.012086	-0.0277107668765871	2	delta	h	2013	PreadultII	Female	9
2004	0	1.87511599400918	-0.970741351841359	0.012086	-0.0277107668765871	2	delta	h	2013	Adult	Male	9
2005	0	1.87511599400918	-0.970741351841359	0.012086	-0.0277107668765871	2	delta	h	2013	Adult	Male	9
2006	1	1.87511599400918	-0.970741351841359	0.012086	-0.0277107668765871	2	delta	h	2013	PreadultII	Female	9
2007	1	1.87511599400918	-0.970741351841359	0.012086	-0.0277107668765871	2	delta	h	2013	PreadultII	Female	9
2008	1	1.87511599400918	-0.970741351841359	0.012086	-0.0277107668765871	2	delta	h	2013	PreadultII	Female	9
2009	1	1.87511599400918	-0.970741351841359	0.012086	-0.0277107668765871	2	delta	h	2013	PreadultII	Female	9
2010	1	1.87511599400918	-0.970741351841359	0.012086	-0.0277107668765871	2	delta	h	2013	PreadultII	Female	9
2011	1	1.87511599400918	-0.970741351841359	0.012086	-0.0277107668765871	2	delta	h	2013	PreadultII	Female	9
2012	1	1.87511599400918	-0.970741351841359	0.012086	-0.0277107668765871	2	delta	h	2013	PreadultII	Female	9
2013	1	1.87511599400918	-0.970741351841359	0.012086	-0.0277107668765871	2	delta	h	2013	PreadultII	Female	9
2014	1	1.87511599400918	-0.970741351841359	0.012086	-0.0277107668765871	2	delta	h	2013	PreadultII	Female	9
2015	1	1.87511599400918	-0.970741351841359	0.012086	-0.0277107668765871	2	delta	h	2013	PreadultII	Female	9
2016	1	1.87511599400918	-0.970741351841359	0.012086	-0.0277107668765871	2	delta	h	2013	PreadultII	Female	9
2017	1	1.87511599400918	-0.970741351841359	0.012086	-0.0277107668765871	2	delta	h	2013	PreadultII	Female	9
2018	1	1.87511599400918	-0.970741351841359	0.012086	-0.0277107668765871	2	delta	h	2013	PreadultII	Female	9
2019	1	1.87511599400918	-0.970741351841359	0.012086	-0.0277107668765871	2	delta	h	2013	PreadultII	Female	9
2020	1	1.87511599400918	-0.970741351841359	0.012086	-0.0277107668765871	2	delta	h	2013	PreadultII	Female	9
2021	1	1.87511599400918	-0.970741351841359	0.012086	-0.0277107668765871	2	delta	h	2013	PreadultII	Female	9
2022	1	1.87511599400918	-0.970741351841359	0.012086	-0.0277107668765871	2	delta	h	2013	PreadultII	Female	9
2023	1	1.87511599400918	-0.970741351841359	0.012086	-0.0277107668765871	2	delta	h	2013	PreadultII	Female	9
2024	1	1.87511599400918	-0.970741351841359	0.012086	-0.0277107668765871	2	delta	h	2013	PreadultII	Female	9
2025	1	1.87511599400918	-0.970741351841359	0.012086	-0.0277107668765871	2	delta	h	2013	Adult	Male	9
2026	1	1.87511599400918	-0.970741351841359	0.012086	-0.0277107668765871	2	delta	h	2013	Adult	Male	9
2027	1	1.87511599400918	-0.970741351841359	0.012086	-0.0277107668765871	2	delta	h	2013	Adult	Male	9
2028	1	1.87511599400918	-0.970741351841359	0.012086	-0.0277107668765871	2	delta	h	2013	Adult	Male	9
2029	1	1.87511599400918	-0.970741351841359	0.012086	-0.0277107668765871	2	delta	h	2013	Adult	Male	9
2030	1	1.87511599400918	-0.970741351841359	0.012086	-0.0277107668765871	2	delta	h	2013	Adult	Male	9
2031	1	1.87511599400918	-0.970741351841359	0.012086	-0.0277107668765871	2	delta	h	2013	Adult	Male	9
2032	1	1.87511599400918	-0.970741351841359	0.012086	-0.0277107668765871	2	delta	h	2013	Adult	Male	9
2033	1	1.87511599400918	-0.970741351841359	0.012086	-0.0277107668765871	2	delta	h	2013	Adult	Male	9
2168	0	13.5320325241016	0.716645855302738	0.007089	-0.0534509126559146	0	delta	l	2013	PreadultII	Female	10
2169	0	13.5320325241016	0.716645855302738	0.007089	-0.0534509126559146	0	delta	l	2013	Adult	Male	10
2170	0	13.5320325241016	0.716645855302738	0.007089	-0.0534509126559146	0	delta	l	2013	Adult	Male	10
2171	0	13.5320325241016	0.716645855302738	0.007089	-0.0534509126559146	0	delta	l	2013	Adult	Male	10
2172	0	13.5320325241016	0.716645855302738	0.007089	-0.0534509126559146	0	delta	l	2013	Adult	Male	10
2173	0	13.5320325241016	0.716645855302738	0.007089	-0.0534509126559146	0	delta	l	2013	Adult	Male	10
2174	0	13.5320325241016	0.716645855302738	0.007089	-0.0534509126559146	0	delta	l	2013	Adult	Male	10
2175	0	13.5320325241016	0.716645855302738	0.007089	-0.0534509126559146	0	delta	l	2013	Adult	Male	10
2176	0	13.5320325241016	0.716645855302738	0.007089	-0.0534509126559146	0	delta	l	2013	Adult	Male	10
2177	0	13.5320325241016	0.716645855302738	0.007089	-0.0534509126559146	0	delta	l	2013	Adult	Male	10
2178	0	13.5320325241016	0.716645855302738	0.007089	-0.0534509126559146	0	delta	l	2013	Adult	Female	10
2179	0	13.5320325241016	0.716645855302738	0.007089	-0.0534509126559146	0	delta	l	2013	Adult	Female	10
2180	0	13.5320325241016	0.716645855302738	0.007089	-0.0534509126559146	0	delta	l	2013	Adult	Female	10
2181	1	13.5320325241016	0.716645855302738	0.007089	-0.0534509126559146	0	delta	l	2013	Adult	Male	10
2182	1	13.5320325241016	0.716645855302738	0.007089	-0.0534509126559146	0	delta	l	2013	Adult	Male	10
2183	1	13.5320325241016	0.716645855302738	0.007089	-0.0534509126559146	0	delta	l	2013	Adult	Male	10
2184	1	13.5320325241016	0.716645855302738	0.007089	-0.0534509126559146	0	delta	l	2013	Adult	Male	10
2185	1	13.5320325241016	0.716645855302738	0.007089	-0.0534509126559146	0	delta	l	2013	Adult	Male	10
2186	1	13.5320325241016	0.716645855302738	0.007089	-0.0534509126559146	0	delta	l	2013	Adult	Male	10
2187	1	13.5320325241016	0.716645855302738	0.007089	-0.0534509126559146	0	delta	l	2013	Adult	Male	10
2188	1	13.5320325241016	0.716645855302738	0.007089	-0.0534509126559146	0	delta	l	2013	Adult	Male	10
2189	1	13.5320325241016	0.716645855302738	0.007089	-0.0534509126559146	0	delta	l	2013	Adult	Male	10
2190	1	13.5320325241016	0.716645855302738	0.007089	-0.0534509126559146	0	delta	l	2013	Adult	Male	10
2191	1	13.5320325241016	0.716645855302738	0.007089	-0.0534509126559146	0	delta	l	2013	Adult	Male	10
2192	1	13.5320325241016	0.716645855302738	0.007089	-0.0534509126559146	0	delta	l	2013	Adult	Male	10
2193	1	13.5320325241016	0.716645855302738	0.007089	-0.0534509126559146	0	delta	l	2013	Adult	Male	10
2194	1	13.5320325241016	0.716645855302738	0.007089	-0.0534509126559146	0	delta	l	2013	Adult	Male	10
2195	1	13.5320325241016	0.716645855302738	0.007089	-0.0534509126559146	0	delta	l	2013	Adult	Male	10
2196	1	13.5320325241016	0.716645855302738	0.007089	-0.0534509126559146	0	delta	l	2013	Adult	Male	10
2197	1	13.5320325241016	0.716645855302738	0.007089	-0.0534509126559146	0	delta	l	2013	Adult	Male	10
2198	1	13.5320325241016	0.716645855302738	0.007089	-0.0534509126559146	0	delta	l	2013	Adult	Male	10
2199	1	13.5320325241016	0.716645855302738	0.007089	-0.0534509126559146	0	delta	l	2013	Adult	Male	10
2200	1	13.5320325241016	0.716645855302738	0.007089	-0.0534509126559146	0	delta	l	2013	Adult	Male	10
2201	1	13.5320325241016	0.716645855302738	0.007089	-0.0534509126559146	0	delta	l	2013	Adult	Male	10
2202	1	13.5320325241016	0.716645855302738	0.007089	-0.0534509126559146	0	delta	l	2013	Adult	Male	10
2203	1	13.5320325241016	0.716645855302738	0.007089	-0.0534509126559146	0	delta	l	2013	Adult	Female	10
2204	1	13.5320325241016	0.716645855302738	0.007089	-0.0534509126559146	0	delta	l	2013	Adult	Female	10
2205	0	13.5320325241016	0.716645855302738	0.007089	-0.0534509126559146	0	delta	h	2013	Adult	Male	10
2206	0	13.5320325241016	0.716645855302738	0.007089	-0.0534509126559146	0	delta	h	2013	Adult	Male	10
2207	0	13.5320325241016	0.716645855302738	0.007089	-0.0534509126559146	0	delta	h	2013	Adult	Male	10
2208	0	13.5320325241016	0.716645855302738	0.007089	-0.0534509126559146	0	delta	h	2013	Adult	Male	10
2209	0	13.5320325241016	0.716645855302738	0.007089	-0.0534509126559146	0	delta	h	2013	Adult	Male	10
2210	0	13.5320325241016	0.716645855302738	0.007089	-0.0534509126559146	0	delta	h	2013	Adult	Male	10
2211	0	13.5320325241016	0.716645855302738	0.007089	-0.0534509126559146	0	delta	h	2013	Adult	Male	10
2212	1	13.5320325241016	0.716645855302738	0.007089	-0.0534509126559146	0	delta	h	2013	PreadultI	Female	10
2213	1	13.5320325241016	0.716645855302738	0.007089	-0.0534509126559146	0	delta	h	2013	PreadultII	Male	10
2214	1	13.5320325241016	0.716645855302738	0.007089	-0.0534509126559146	0	delta	h	2013	Adult	Male	10
2215	1	13.5320325241016	0.716645855302738	0.007089	-0.0534509126559146	0	delta	h	2013	Adult	Male	10
2216	1	13.5320325241016	0.716645855302738	0.007089	-0.0534509126559146	0	delta	h	2013	Adult	Male	10
2217	1	13.5320325241016	0.716645855302738	0.007089	-0.0534509126559146	0	delta	h	2013	Adult	Male	10
2218	1	13.5320325241016	0.716645855302738	0.007089	-0.0534509126559146	0	delta	h	2013	Adult	Male	10
2219	1	13.5320325241016	0.716645855302738	0.007089	-0.0534509126559146	0	delta	h	2013	Adult	Male	10
2220	1	13.5320325241016	0.716645855302738	0.007089	-0.0534509126559146	0	delta	h	2013	Adult	Male	10
2221	1	13.5320325241016	0.716645855302738	0.007089	-0.0534509126559146	0	delta	h	2013	Adult	Male	10
2222	1	13.5320325241016	0.716645855302738	0.007089	-0.0534509126559146	0	delta	h	2013	Adult	Male	10
2223	1	13.5320325241016	0.716645855302738	0.007089	-0.0534509126559146	0	delta	h	2013	Adult	Male	10
2224	1	13.5320325241016	0.716645855302738	0.007089	-0.0534509126559146	0	delta	h	2013	Adult	Male	10
2225	1	13.5320325241016	0.716645855302738	0.007089	-0.0534509126559146	0	delta	h	2013	Adult	Male	10
2226	1	13.5320325241016	0.716645855302738	0.007089	-0.0534509126559146	0	delta	h	2013	Adult	Male	10
2227	1	13.5320325241016	0.716645855302738	0.007089	-0.0534509126559146	0	delta	h	2013	Adult	Male	10
2228	1	13.5320325241016	0.716645855302738	0.007089	-0.0534509126559146	0	delta	h	2013	Adult	Male	10
2229	1	13.5320325241016	0.716645855302738	0.007089	-0.0534509126559146	0	delta	h	2013	Adult	Male	10
2230	1	13.5320325241016	0.716645855302738	0.007089	-0.0534509126559146	0	delta	h	2013	Adult	Male	10
2330	0	15.7756491776241	1.04141870832233	0.003362	-0.0796643560377848	0	aza	l	2013	PreadultII	Female	11
2331	0	15.7756491776241	1.04141870832233	0.003362	-0.0796643560377848	0	aza	l	2013	PreadultII	Female	11
2332	0	15.7756491776241	1.04141870832233	0.003362	-0.0796643560377848	0	aza	l	2013	Adult	Male	11
2333	1	15.7756491776241	1.04141870832233	0.003362	-0.0796643560377848	0	aza	l	2013	PreadultI	Male	11
2334	1	15.7756491776241	1.04141870832233	0.003362	-0.0796643560377848	0	aza	l	2013	PreadultI	Female	11
2335	1	15.7756491776241	1.04141870832233	0.003362	-0.0796643560377848	0	aza	l	2013	PreadultI	Female	11
2336	1	15.7756491776241	1.04141870832233	0.003362	-0.0796643560377848	0	aza	l	2013	PreadultI	Female	11
2337	1	15.7756491776241	1.04141870832233	0.003362	-0.0796643560377848	0	aza	l	2013	PreadultI	Female	11
2338	1	15.7756491776241	1.04141870832233	0.003362	-0.0796643560377848	0	aza	l	2013	PreadultI	Female	11
2339	1	15.7756491776241	1.04141870832233	0.003362	-0.0796643560377848	0	aza	l	2013	PreadultII	Male	11
2340	1	15.7756491776241	1.04141870832233	0.003362	-0.0796643560377848	0	aza	l	2013	PreadultII	Male	11
2341	1	15.7756491776241	1.04141870832233	0.003362	-0.0796643560377848	0	aza	l	2013	PreadultII	Female	11
2342	1	15.7756491776241	1.04141870832233	0.003362	-0.0796643560377848	0	aza	l	2013	Adult	Male	11
2343	1	15.7756491776241	1.04141870832233	0.003362	-0.0796643560377848	0	aza	l	2013	Adult	Male	11
2344	1	15.7756491776241	1.04141870832233	0.003362	-0.0796643560377848	0	aza	l	2013	Adult	Male	11
2345	1	15.7756491776241	1.04141870832233	0.003362	-0.0796643560377848	0	aza	l	2013	Adult	Female	11
2346	1	15.7756491776241	1.04141870832233	0.003362	-0.0796643560377848	0	aza	l	2013	Adult	Female	11
2347	1	15.7756491776241	1.04141870832233	0.003362	-0.0796643560377848	0	aza	l	2013	Adult	Female	11
2348	0	15.7756491776241	1.04141870832233	0.003362	-0.0796643560377848	0	aza	h	2013	PreadultII	Male	11
2349	0	15.7756491776241	1.04141870832233	0.003362	-0.0796643560377848	0	aza	h	2013	Adult	Female	11
2350	1	15.7756491776241	1.04141870832233	0.003362	-0.0796643560377848	0	aza	h	2013	PreadultI	Male	11
2351	1	15.7756491776241	1.04141870832233	0.003362	-0.0796643560377848	0	aza	h	2013	PreadultI	Male	11
2352	1	15.7756491776241	1.04141870832233	0.003362	-0.0796643560377848	0	aza	h	2013	PreadultI	Male	11
2353	1	15.7756491776241	1.04141870832233	0.003362	-0.0796643560377848	0	aza	h	2013	PreadultI	Female	11
2354	1	15.7756491776241	1.04141870832233	0.003362	-0.0796643560377848	0	aza	h	2013	PreadultI	Female	11
2355	1	15.7756491776241	1.04141870832233	0.003362	-0.0796643560377848	0	aza	h	2013	PreadultI	Female	11
2356	1	15.7756491776241	1.04141870832233	0.003362	-0.0796643560377848	0	aza	h	2013	PreadultII	Male	11
2357	1	15.7756491776241	1.04141870832233	0.003362	-0.0796643560377848	0	aza	h	2013	PreadultII	Male	11
2358	1	15.7756491776241	1.04141870832233	0.003362	-0.0796643560377848	0	aza	h	2013	Adult	Male	11
2359	1	15.7756491776241	1.04141870832233	0.003362	-0.0796643560377848	0	aza	h	2013	Adult	Male	11
2360	1	15.7756491776241	1.04141870832233	0.003362	-0.0796643560377848	0	aza	h	2013	Adult	Male	11
2361	1	15.7756491776241	1.04141870832233	0.003362	-0.0796643560377848	0	aza	h	2013	Adult	Male	11
2362	1	15.7756491776241	1.04141870832233	0.003362	-0.0796643560377848	0	aza	h	2013	Adult	Female	11
2363	1	15.7756491776241	1.04141870832233	0.003362	-0.0796643560377848	0	aza	h	2013	Adult	Female	11
2364	1	15.7756491776241	1.04141870832233	0.003362	-0.0796643560377848	0	aza	h	2013	Adult	Female	11
2382	0	15.7756491776241	1.04141870832233	0.003362	-0.0796643560377848	0	delta	l	2013	PreadultI	Male	11
2383	0	15.7756491776241	1.04141870832233	0.003362	-0.0796643560377848	0	delta	l	2013	PreadultI	Male	11
2384	0	15.7756491776241	1.04141870832233	0.003362	-0.0796643560377848	0	delta	l	2013	PreadultI	Male	11
2385	0	15.7756491776241	1.04141870832233	0.003362	-0.0796643560377848	0	delta	l	2013	PreadultII	Male	11
2386	0	15.7756491776241	1.04141870832233	0.003362	-0.0796643560377848	0	delta	l	2013	PreadultII	Male	11
2387	0	15.7756491776241	1.04141870832233	0.003362	-0.0796643560377848	0	delta	l	2013	PreadultII	Male	11
2388	0	15.7756491776241	1.04141870832233	0.003362	-0.0796643560377848	0	delta	l	2013	PreadultII	Female	11
2389	0	15.7756491776241	1.04141870832233	0.003362	-0.0796643560377848	0	delta	l	2013	Adult	Male	11
2390	1	15.7756491776241	1.04141870832233	0.003362	-0.0796643560377848	0	delta	l	2013	PreadultI	Male	11
2391	1	15.7756491776241	1.04141870832233	0.003362	-0.0796643560377848	0	delta	l	2013	PreadultI	Female	11
2392	1	15.7756491776241	1.04141870832233	0.003362	-0.0796643560377848	0	delta	l	2013	PreadultI	Female	11
2393	1	15.7756491776241	1.04141870832233	0.003362	-0.0796643560377848	0	delta	l	2013	PreadultI	Female	11
2394	1	15.7756491776241	1.04141870832233	0.003362	-0.0796643560377848	0	delta	l	2013	PreadultI	Female	11
2395	1	15.7756491776241	1.04141870832233	0.003362	-0.0796643560377848	0	delta	l	2013	PreadultII	Male	11
2396	1	15.7756491776241	1.04141870832233	0.003362	-0.0796643560377848	0	delta	l	2013	PreadultII	Male	11
2397	1	15.7756491776241	1.04141870832233	0.003362	-0.0796643560377848	0	delta	l	2013	Adult	Male	11
2398	1	15.7756491776241	1.04141870832233	0.003362	-0.0796643560377848	0	delta	l	2013	Adult	Male	11
2399	1	15.7756491776241	1.04141870832233	0.003362	-0.0796643560377848	0	delta	l	2013	Adult	Male	11
2400	1	15.7756491776241	1.04141870832233	0.003362	-0.0796643560377848	0	delta	l	2013	Adult	Female	11
2401	1	15.7756491776241	1.04141870832233	0.003362	-0.0796643560377848	0	delta	l	2013	Adult	Female	11
2402	1	15.7756491776241	1.04141870832233	0.003362	-0.0796643560377848	0	delta	l	2013	Adult	Female	11
2403	0	15.7756491776241	1.04141870832233	0.003362	-0.0796643560377848	0	delta	h	2013	PreadultII	Male	11
2404	1	15.7756491776241	1.04141870832233	0.003362	-0.0796643560377848	0	delta	h	2013	PreadultI	Male	11
2405	1	15.7756491776241	1.04141870832233	0.003362	-0.0796643560377848	0	delta	h	2013	PreadultI	Male	11
2406	1	15.7756491776241	1.04141870832233	0.003362	-0.0796643560377848	0	delta	h	2013	PreadultI	Female	11
2407	1	15.7756491776241	1.04141870832233	0.003362	-0.0796643560377848	0	delta	h	2013	PreadultI	Female	11
2408	1	15.7756491776241	1.04141870832233	0.003362	-0.0796643560377848	0	delta	h	2013	PreadultI	Female	11
2409	1	15.7756491776241	1.04141870832233	0.003362	-0.0796643560377848	0	delta	h	2013	PreadultI	Female	11
2410	1	15.7756491776241	1.04141870832233	0.003362	-0.0796643560377848	0	delta	h	2013	PreadultII	Male	11
2411	1	15.7756491776241	1.04141870832233	0.003362	-0.0796643560377848	0	delta	h	2013	PreadultII	Male	11
2412	1	15.7756491776241	1.04141870832233	0.003362	-0.0796643560377848	0	delta	h	2013	PreadultII	Male	11
2413	1	15.7756491776241	1.04141870832233	0.003362	-0.0796643560377848	0	delta	h	2013	PreadultII	Male	11
2414	1	15.7756491776241	1.04141870832233	0.003362	-0.0796643560377848	0	delta	h	2013	PreadultII	Female	11
2415	1	15.7756491776241	1.04141870832233	0.003362	-0.0796643560377848	0	delta	h	2013	Adult	Male	11
2416	1	15.7756491776241	1.04141870832233	0.003362	-0.0796643560377848	0	delta	h	2013	Adult	Male	11
2417	1	15.7756491776241	1.04141870832233	0.003362	-0.0796643560377848	0	delta	h	2013	Adult	Male	11
2418	1	15.7756491776241	1.04141870832233	0.003362	-0.0796643560377848	0	delta	h	2013	Adult	Male	11
2419	1	15.7756491776241	1.04141870832233	0.003362	-0.0796643560377848	0	delta	h	2013	Adult	Male	11
2420	1	15.7756491776241	1.04141870832233	0.003362	-0.0796643560377848	0	delta	h	2013	Adult	Female	11
2421	1	15.7756491776241	1.04141870832233	0.003362	-0.0796643560377848	0	delta	h	2013	Adult	Female	11
2422	1	15.7756491776241	1.04141870832233	0.003362	-0.0796643560377848	0	delta	h	2013	Adult	Female	11
2423	1	15.7756491776241	1.04141870832233	0.003362	-0.0796643560377848	0	delta	h	2013	Adult	Female	11
2444	0	5.11961149258112	-0.501087118340255	0.027029	0.026757875663806	0	aza	l	2013	PreadultI	Female	12
2445	0	5.11961149258112	-0.501087118340255	0.027029	0.026757875663806	0	aza	l	2013	PreadultI	Female	12
2446	0	5.11961149258112	-0.501087118340255	0.027029	0.026757875663806	0	aza	l	2013	PreadultII	Male	12
2447	0	5.11961149258112	-0.501087118340255	0.027029	0.026757875663806	0	aza	l	2013	PreadultII	Male	12
2448	0	5.11961149258112	-0.501087118340255	0.027029	0.026757875663806	0	aza	l	2013	PreadultII	Female	12
2449	0	5.11961149258112	-0.501087118340255	0.027029	0.026757875663806	0	aza	l	2013	PreadultII	Female	12
2450	0	5.11961149258112	-0.501087118340255	0.027029	0.026757875663806	0	aza	l	2013	Adult	Male	12
2451	0	5.11961149258112	-0.501087118340255	0.027029	0.026757875663806	0	aza	l	2013	Adult	Male	12
2452	0	5.11961149258112	-0.501087118340255	0.027029	0.026757875663806	0	aza	l	2013	Adult	Male	12
2453	0	5.11961149258112	-0.501087118340255	0.027029	0.026757875663806	0	aza	l	2013	Adult	Male	12
2454	0	5.11961149258112	-0.501087118340255	0.027029	0.026757875663806	0	aza	l	2013	Adult	Male	12
2455	0	5.11961149258112	-0.501087118340255	0.027029	0.026757875663806	0	aza	l	2013	Adult	Male	12
2456	0	5.11961149258112	-0.501087118340255	0.027029	0.026757875663806	0	aza	l	2013	Adult	Female	12
2457	0	5.11961149258112	-0.501087118340255	0.027029	0.026757875663806	0	aza	l	2013	Adult	Female	12
2458	1	5.11961149258112	-0.501087118340255	0.027029	0.026757875663806	0	aza	l	2013	PreadultI	Male	12
2459	1	5.11961149258112	-0.501087118340255	0.027029	0.026757875663806	0	aza	l	2013	PreadultI	Female	12
2460	1	5.11961149258112	-0.501087118340255	0.027029	0.026757875663806	0	aza	l	2013	PreadultII	Male	12
2461	1	5.11961149258112	-0.501087118340255	0.027029	0.026757875663806	0	aza	l	2013	PreadultII	Female	12
2462	1	5.11961149258112	-0.501087118340255	0.027029	0.026757875663806	0	aza	l	2013	PreadultII	Female	12
2463	1	5.11961149258112	-0.501087118340255	0.027029	0.026757875663806	0	aza	l	2013	PreadultII	Female	12
2464	1	5.11961149258112	-0.501087118340255	0.027029	0.026757875663806	0	aza	l	2013	Adult	Male	12
2465	1	5.11961149258112	-0.501087118340255	0.027029	0.026757875663806	0	aza	l	2013	Adult	Male	12
2466	1	5.11961149258112	-0.501087118340255	0.027029	0.026757875663806	0	aza	l	2013	Adult	Female	12
2467	0	5.11961149258112	-0.501087118340255	0.027029	0.026757875663806	0	aza	h	2013	PreadultI	Male	12
2468	0	5.11961149258112	-0.501087118340255	0.027029	0.026757875663806	0	aza	h	2013	PreadultI	Male	12
2469	0	5.11961149258112	-0.501087118340255	0.027029	0.026757875663806	0	aza	h	2013	PreadultI	Female	12
2470	0	5.11961149258112	-0.501087118340255	0.027029	0.026757875663806	0	aza	h	2013	PreadultI	Female	12
2471	0	5.11961149258112	-0.501087118340255	0.027029	0.026757875663806	0	aza	h	2013	PreadultI	Female	12
2472	0	5.11961149258112	-0.501087118340255	0.027029	0.026757875663806	0	aza	h	2013	PreadultII	Male	12
2473	0	5.11961149258112	-0.501087118340255	0.027029	0.026757875663806	0	aza	h	2013	PreadultII	Female	12
2474	0	5.11961149258112	-0.501087118340255	0.027029	0.026757875663806	0	aza	h	2013	PreadultII	Female	12
2475	0	5.11961149258112	-0.501087118340255	0.027029	0.026757875663806	0	aza	h	2013	PreadultII	Female	12
2476	0	5.11961149258112	-0.501087118340255	0.027029	0.026757875663806	0	aza	h	2013	PreadultII	Female	12
2477	0	5.11961149258112	-0.501087118340255	0.027029	0.026757875663806	0	aza	h	2013	Adult	Male	12
2478	0	5.11961149258112	-0.501087118340255	0.027029	0.026757875663806	0	aza	h	2013	Adult	Male	12
2479	0	5.11961149258112	-0.501087118340255	0.027029	0.026757875663806	0	aza	h	2013	Adult	Male	12
2480	0	5.11961149258112	-0.501087118340255	0.027029	0.026757875663806	0	aza	h	2013	Adult	Male	12
2481	1	5.11961149258112	-0.501087118340255	0.027029	0.026757875663806	0	aza	h	2013	PreadultII	Male	12
2482	1	5.11961149258112	-0.501087118340255	0.027029	0.026757875663806	0	aza	h	2013	PreadultII	Male	12
2483	1	5.11961149258112	-0.501087118340255	0.027029	0.026757875663806	0	aza	h	2013	PreadultII	Female	12
2484	1	5.11961149258112	-0.501087118340255	0.027029	0.026757875663806	0	aza	h	2013	PreadultII	Female	12
2485	1	5.11961149258112	-0.501087118340255	0.027029	0.026757875663806	0	aza	h	2013	PreadultII	Female	12
2486	1	5.11961149258112	-0.501087118340255	0.027029	0.026757875663806	0	aza	h	2013	PreadultII	Female	12
2487	1	5.11961149258112	-0.501087118340255	0.027029	0.026757875663806	0	aza	h	2013	Adult	Male	12
2488	1	5.11961149258112	-0.501087118340255	0.027029	0.026757875663806	0	aza	h	2013	Adult	Male	12
2489	1	5.11961149258112	-0.501087118340255	0.027029	0.026757875663806	0	aza	h	2013	Adult	Male	12
2490	1	5.11961149258112	-0.501087118340255	0.027029	0.026757875663806	0	aza	h	2013	Adult	Male	12
2491	1	5.11961149258112	-0.501087118340255	0.027029	0.026757875663806	0	aza	h	2013	Adult	Male	12
2492	1	5.11961149258112	-0.501087118340255	0.027029	0.026757875663806	0	aza	h	2013	Adult	Female	12
2493	1	5.11961149258112	-0.501087118340255	0.027029	0.026757875663806	0	aza	h	2013	Adult	Female	12
2494	1	5.11961149258112	-0.501087118340255	0.027029	0.026757875663806	0	aza	h	2013	Adult	Female	12
2495	1	5.11961149258112	-0.501087118340255	0.027029	0.026757875663806	0	aza	h	2013	Adult	Female	12
2496	1	5.11961149258112	-0.501087118340255	0.027029	0.026757875663806	0	aza	h	2013	Adult	Female	12
2497	1	5.11961149258112	-0.501087118340255	0.027029	0.026757875663806	0	aza	h	2013	Adult	Female	12
2498	1	5.11961149258112	-0.501087118340255	0.027029	0.026757875663806	0	aza	h	2013	Adult	Female	12
2499	1	5.11961149258112	-0.501087118340255	0.027029	0.026757875663806	0	aza	h	2013	Adult	Female	12
2500	1	5.11961149258112	-0.501087118340255	0.027029	0.026757875663806	0	aza	h	2013	Adult	Female	12
2521	0	5.11961149258112	-0.501087118340255	0.027029	0.026757875663806	0	delta	l	2013	PreadultI	Female	12
2522	0	5.11961149258112	-0.501087118340255	0.027029	0.026757875663806	0	delta	l	2013	PreadultI	Female	12
2523	0	5.11961149258112	-0.501087118340255	0.027029	0.026757875663806	0	delta	l	2013	PreadultI	Female	12
2524	0	5.11961149258112	-0.501087118340255	0.027029	0.026757875663806	0	delta	l	2013	PreadultII	Male	12
2525	0	5.11961149258112	-0.501087118340255	0.027029	0.026757875663806	0	delta	l	2013	PreadultII	Female	12
2526	0	5.11961149258112	-0.501087118340255	0.027029	0.026757875663806	0	delta	l	2013	PreadultII	Female	12
2527	0	5.11961149258112	-0.501087118340255	0.027029	0.026757875663806	0	delta	l	2013	PreadultII	Female	12
2528	0	5.11961149258112	-0.501087118340255	0.027029	0.026757875663806	0	delta	l	2013	Adult	Male	12
2529	0	5.11961149258112	-0.501087118340255	0.027029	0.026757875663806	0	delta	l	2013	Adult	Male	12
2530	0	5.11961149258112	-0.501087118340255	0.027029	0.026757875663806	0	delta	l	2013	Adult	Male	12
2531	0	5.11961149258112	-0.501087118340255	0.027029	0.026757875663806	0	delta	l	2013	Adult	Male	12
2532	0	5.11961149258112	-0.501087118340255	0.027029	0.026757875663806	0	delta	l	2013	Adult	Female	12
2533	0	5.11961149258112	-0.501087118340255	0.027029	0.026757875663806	0	delta	l	2013	Adult	Female	12
2534	0	5.11961149258112	-0.501087118340255	0.027029	0.026757875663806	0	delta	l	2013	Adult	Female	12
2535	1	5.11961149258112	-0.501087118340255	0.027029	0.026757875663806	0	delta	l	2013	PreadultII	Male	12
2536	1	5.11961149258112	-0.501087118340255	0.027029	0.026757875663806	0	delta	l	2013	PreadultII	Female	12
2537	1	5.11961149258112	-0.501087118340255	0.027029	0.026757875663806	0	delta	l	2013	Adult	Male	12
2538	0	5.11961149258112	-0.501087118340255	0.027029	0.026757875663806	0	delta	h	2013	PreadultI	Male	12
2539	0	5.11961149258112	-0.501087118340255	0.027029	0.026757875663806	0	delta	h	2013	PreadultI	Female	12
2540	0	5.11961149258112	-0.501087118340255	0.027029	0.026757875663806	0	delta	h	2013	PreadultI	Female	12
2541	0	5.11961149258112	-0.501087118340255	0.027029	0.026757875663806	0	delta	h	2013	PreadultII	Male	12
2542	0	5.11961149258112	-0.501087118340255	0.027029	0.026757875663806	0	delta	h	2013	PreadultII	Female	12
2543	0	5.11961149258112	-0.501087118340255	0.027029	0.026757875663806	0	delta	h	2013	PreadultII	Female	12
2544	0	5.11961149258112	-0.501087118340255	0.027029	0.026757875663806	0	delta	h	2013	PreadultII	Female	12
2545	0	5.11961149258112	-0.501087118340255	0.027029	0.026757875663806	0	delta	h	2013	PreadultII	Female	12
2546	0	5.11961149258112	-0.501087118340255	0.027029	0.026757875663806	0	delta	h	2013	PreadultII	Female	12
2547	0	5.11961149258112	-0.501087118340255	0.027029	0.026757875663806	0	delta	h	2013	PreadultII	Female	12
2548	0	5.11961149258112	-0.501087118340255	0.027029	0.026757875663806	0	delta	h	2013	PreadultII	Female	12
2549	0	5.11961149258112	-0.501087118340255	0.027029	0.026757875663806	0	delta	h	2013	PreadultII	Female	12
2550	0	5.11961149258112	-0.501087118340255	0.027029	0.026757875663806	0	delta	h	2013	PreadultII	Female	12
2551	0	5.11961149258112	-0.501087118340255	0.027029	0.026757875663806	0	delta	h	2013	Adult	Male	12
2552	0	5.11961149258112	-0.501087118340255	0.027029	0.026757875663806	0	delta	h	2013	Adult	Male	12
2553	0	5.11961149258112	-0.501087118340255	0.027029	0.026757875663806	0	delta	h	2013	Adult	Male	12
2554	0	5.11961149258112	-0.501087118340255	0.027029	0.026757875663806	0	delta	h	2013	Adult	Male	12
2555	0	5.11961149258112	-0.501087118340255	0.027029	0.026757875663806	0	delta	h	2013	Adult	Male	12
2556	0	5.11961149258112	-0.501087118340255	0.027029	0.026757875663806	0	delta	h	2013	Adult	Male	12
2557	0	5.11961149258112	-0.501087118340255	0.027029	0.026757875663806	0	delta	h	2013	Adult	Male	12
2558	0	5.11961149258112	-0.501087118340255	0.027029	0.026757875663806	0	delta	h	2013	Adult	Male	12
2559	0	5.11961149258112	-0.501087118340255	0.027029	0.026757875663806	0	delta	h	2013	Adult	Female	12
2560	0	5.11961149258112	-0.501087118340255	0.027029	0.026757875663806	0	delta	h	2013	Adult	Female	12
2561	0	5.11961149258112	-0.501087118340255	0.027029	0.026757875663806	0	delta	h	2013	Adult	Female	12
2562	0	5.11961149258112	-0.501087118340255	0.027029	0.026757875663806	0	delta	h	2013	Adult	Female	12
2563	0	5.11961149258112	-0.501087118340255	0.027029	0.026757875663806	0	delta	h	2013	Adult	Female	12
2564	1	5.11961149258112	-0.501087118340255	0.027029	0.026757875663806	0	delta	h	2013	PreadultI	Female	12
2565	1	5.11961149258112	-0.501087118340255	0.027029	0.026757875663806	0	delta	h	2013	PreadultI	Female	12
2566	1	5.11961149258112	-0.501087118340255	0.027029	0.026757875663806	0	delta	h	2013	PreadultII	Male	12
2567	1	5.11961149258112	-0.501087118340255	0.027029	0.026757875663806	0	delta	h	2013	Adult	Male	12
2568	1	5.11961149258112	-0.501087118340255	0.027029	0.026757875663806	0	delta	h	2013	Adult	Male	12
2569	1	5.11961149258112	-0.501087118340255	0.027029	0.026757875663806	0	delta	h	2013	Adult	Male	12
2570	1	5.11961149258112	-0.501087118340255	0.027029	0.026757875663806	0	delta	h	2013	Adult	Male	12
2571	1	5.11961149258112	-0.501087118340255	0.027029	0.026757875663806	0	delta	h	2013	Adult	Male	12
2572	1	5.11961149258112	-0.501087118340255	0.027029	0.026757875663806	0	delta	h	2013	Adult	Male	12
2573	1	5.11961149258112	-0.501087118340255	0.027029	0.026757875663806	0	delta	h	2013	Adult	Male	12
2574	1	5.11961149258112	-0.501087118340255	0.027029	0.026757875663806	0	delta	h	2013	Adult	Male	12
2575	1	5.11961149258112	-0.501087118340255	0.027029	0.026757875663806	0	delta	h	2013	Adult	Female	12
2576	1	5.11961149258112	-0.501087118340255	0.027029	0.026757875663806	0	delta	h	2013	Adult	Female	12
2577	1	5.11961149258112	-0.501087118340255	0.027029	0.026757875663806	0	delta	h	2013	Adult	Female	12
2578	1	5.11961149258112	-0.501087118340255	0.027029	0.026757875663806	0	delta	h	2013	Adult	Female	12
2579	1	5.11961149258112	-0.501087118340255	0.027029	0.026757875663806	0	delta	h	2013	Adult	Female	12
2689	0	15.5243672098802	1.00504459715301	0.024293	0.0182150064584655	4	aza	l	2013	PreadultI	Female	13
2690	0	15.5243672098802	1.00504459715301	0.024293	0.0182150064584655	4	aza	l	2013	PreadultI	Female	13
2691	0	15.5243672098802	1.00504459715301	0.024293	0.0182150064584655	4	aza	l	2013	PreadultII	Male	13
2692	0	15.5243672098802	1.00504459715301	0.024293	0.0182150064584655	4	aza	l	2013	PreadultII	Male	13
2693	0	15.5243672098802	1.00504459715301	0.024293	0.0182150064584655	4	aza	l	2013	PreadultII	Male	13
2694	0	15.5243672098802	1.00504459715301	0.024293	0.0182150064584655	4	aza	l	2013	PreadultII	Male	13
2695	0	15.5243672098802	1.00504459715301	0.024293	0.0182150064584655	4	aza	l	2013	PreadultII	Female	13
2696	0	15.5243672098802	1.00504459715301	0.024293	0.0182150064584655	4	aza	l	2013	PreadultII	Female	13
2697	0	15.5243672098802	1.00504459715301	0.024293	0.0182150064584655	4	aza	l	2013	PreadultII	Female	13
2698	0	15.5243672098802	1.00504459715301	0.024293	0.0182150064584655	4	aza	l	2013	PreadultII	Female	13
2699	0	15.5243672098802	1.00504459715301	0.024293	0.0182150064584655	4	aza	l	2013	Adult	Male	13
2700	0	15.5243672098802	1.00504459715301	0.024293	0.0182150064584655	4	aza	l	2013	Adult	Male	13
2701	0	15.5243672098802	1.00504459715301	0.024293	0.0182150064584655	4	aza	l	2013	Adult	Male	13
2702	0	15.5243672098802	1.00504459715301	0.024293	0.0182150064584655	4	aza	l	2013	Adult	Male	13
2703	0	15.5243672098802	1.00504459715301	0.024293	0.0182150064584655	4	aza	l	2013	Adult	Male	13
2704	0	15.5243672098802	1.00504459715301	0.024293	0.0182150064584655	4	aza	l	2013	Adult	Male	13
2705	0	15.5243672098802	1.00504459715301	0.024293	0.0182150064584655	4	aza	l	2013	Adult	Male	13
2706	0	15.5243672098802	1.00504459715301	0.024293	0.0182150064584655	4	aza	l	2013	Adult	Male	13
2707	0	15.5243672098802	1.00504459715301	0.024293	0.0182150064584655	4	aza	l	2013	Adult	Male	13
2708	0	15.5243672098802	1.00504459715301	0.024293	0.0182150064584655	4	aza	l	2013	Adult	Male	13
2709	0	15.5243672098802	1.00504459715301	0.024293	0.0182150064584655	4	aza	l	2013	Adult	Male	13
2710	0	15.5243672098802	1.00504459715301	0.024293	0.0182150064584655	4	aza	l	2013	Adult	Male	13
2711	0	15.5243672098802	1.00504459715301	0.024293	0.0182150064584655	4	aza	l	2013	Adult	Female	13
2712	0	15.5243672098802	1.00504459715301	0.024293	0.0182150064584655	4	aza	l	2013	Adult	Female	13
2713	0	15.5243672098802	1.00504459715301	0.024293	0.0182150064584655	4	aza	l	2013	Adult	Female	13
2714	0	15.5243672098802	1.00504459715301	0.024293	0.0182150064584655	4	aza	l	2013	Adult	Female	13
2715	1	15.5243672098802	1.00504459715301	0.024293	0.0182150064584655	4	aza	l	2013	PreadultI	Female	13
2716	1	15.5243672098802	1.00504459715301	0.024293	0.0182150064584655	4	aza	l	2013	PreadultII	Male	13
2717	1	15.5243672098802	1.00504459715301	0.024293	0.0182150064584655	4	aza	l	2013	PreadultII	Male	13
2718	1	15.5243672098802	1.00504459715301	0.024293	0.0182150064584655	4	aza	l	2013	PreadultII	Female	13
2719	1	15.5243672098802	1.00504459715301	0.024293	0.0182150064584655	4	aza	l	2013	PreadultII	Female	13
2720	1	15.5243672098802	1.00504459715301	0.024293	0.0182150064584655	4	aza	l	2013	PreadultII	Female	13
2721	1	15.5243672098802	1.00504459715301	0.024293	0.0182150064584655	4	aza	l	2013	PreadultII	Female	13
2722	1	15.5243672098802	1.00504459715301	0.024293	0.0182150064584655	4	aza	l	2013	Adult	Male	13
2723	1	15.5243672098802	1.00504459715301	0.024293	0.0182150064584655	4	aza	l	2013	Adult	Male	13
2724	1	15.5243672098802	1.00504459715301	0.024293	0.0182150064584655	4	aza	l	2013	Adult	Male	13
2725	1	15.5243672098802	1.00504459715301	0.024293	0.0182150064584655	4	aza	l	2013	Adult	Male	13
2726	1	15.5243672098802	1.00504459715301	0.024293	0.0182150064584655	4	aza	l	2013	Adult	Female	13
2727	1	15.5243672098802	1.00504459715301	0.024293	0.0182150064584655	4	aza	l	2013	Adult	Female	13
2728	1	15.5243672098802	1.00504459715301	0.024293	0.0182150064584655	4	aza	l	2013	Adult	Female	13
2729	1	15.5243672098802	1.00504459715301	0.024293	0.0182150064584655	4	aza	l	2013	Adult	Female	13
2730	1	15.5243672098802	1.00504459715301	0.024293	0.0182150064584655	4	aza	l	2013	Adult	Female	13
2731	0	15.5243672098802	1.00504459715301	0.024293	0.0182150064584655	4	aza	h	2013	PreadultI	Female	13
2732	0	15.5243672098802	1.00504459715301	0.024293	0.0182150064584655	4	aza	h	2013	PreadultI	Female	13
2733	0	15.5243672098802	1.00504459715301	0.024293	0.0182150064584655	4	aza	h	2013	PreadultI	Female	13
2734	0	15.5243672098802	1.00504459715301	0.024293	0.0182150064584655	4	aza	h	2013	PreadultII	Male	13
2735	0	15.5243672098802	1.00504459715301	0.024293	0.0182150064584655	4	aza	h	2013	PreadultII	Female	13
2736	0	15.5243672098802	1.00504459715301	0.024293	0.0182150064584655	4	aza	h	2013	PreadultII	Female	13
2737	0	15.5243672098802	1.00504459715301	0.024293	0.0182150064584655	4	aza	h	2013	PreadultII	Female	13
2738	0	15.5243672098802	1.00504459715301	0.024293	0.0182150064584655	4	aza	h	2013	PreadultII	Female	13
2739	0	15.5243672098802	1.00504459715301	0.024293	0.0182150064584655	4	aza	h	2013	PreadultII	Female	13
2740	0	15.5243672098802	1.00504459715301	0.024293	0.0182150064584655	4	aza	h	2013	PreadultII	Female	13
2741	0	15.5243672098802	1.00504459715301	0.024293	0.0182150064584655	4	aza	h	2013	PreadultII	Female	13
2742	0	15.5243672098802	1.00504459715301	0.024293	0.0182150064584655	4	aza	h	2013	PreadultII	Female	13
2743	0	15.5243672098802	1.00504459715301	0.024293	0.0182150064584655	4	aza	h	2013	PreadultII	Female	13
2744	0	15.5243672098802	1.00504459715301	0.024293	0.0182150064584655	4	aza	h	2013	PreadultII	Female	13
2745	0	15.5243672098802	1.00504459715301	0.024293	0.0182150064584655	4	aza	h	2013	PreadultII	Female	13
2746	0	15.5243672098802	1.00504459715301	0.024293	0.0182150064584655	4	aza	h	2013	Adult	Male	13
2747	0	15.5243672098802	1.00504459715301	0.024293	0.0182150064584655	4	aza	h	2013	Adult	Male	13
2748	0	15.5243672098802	1.00504459715301	0.024293	0.0182150064584655	4	aza	h	2013	Adult	Male	13
2749	0	15.5243672098802	1.00504459715301	0.024293	0.0182150064584655	4	aza	h	2013	Adult	Male	13
2750	0	15.5243672098802	1.00504459715301	0.024293	0.0182150064584655	4	aza	h	2013	Adult	Male	13
2751	0	15.5243672098802	1.00504459715301	0.024293	0.0182150064584655	4	aza	h	2013	Adult	Male	13
2752	0	15.5243672098802	1.00504459715301	0.024293	0.0182150064584655	4	aza	h	2013	Adult	Male	13
2753	0	15.5243672098802	1.00504459715301	0.024293	0.0182150064584655	4	aza	h	2013	Adult	Male	13
2754	0	15.5243672098802	1.00504459715301	0.024293	0.0182150064584655	4	aza	h	2013	Adult	Male	13
2755	0	15.5243672098802	1.00504459715301	0.024293	0.0182150064584655	4	aza	h	2013	Adult	Male	13
2756	0	15.5243672098802	1.00504459715301	0.024293	0.0182150064584655	4	aza	h	2013	Adult	Male	13
2757	0	15.5243672098802	1.00504459715301	0.024293	0.0182150064584655	4	aza	h	2013	Adult	Male	13
2758	0	15.5243672098802	1.00504459715301	0.024293	0.0182150064584655	4	aza	h	2013	Adult	Male	13
2759	0	15.5243672098802	1.00504459715301	0.024293	0.0182150064584655	4	aza	h	2013	Adult	Male	13
2760	0	15.5243672098802	1.00504459715301	0.024293	0.0182150064584655	4	aza	h	2013	Adult	Female	13
2761	0	15.5243672098802	1.00504459715301	0.024293	0.0182150064584655	4	aza	h	2013	Adult	Female	13
2762	0	15.5243672098802	1.00504459715301	0.024293	0.0182150064584655	4	aza	h	2013	Adult	Female	13
2763	0	15.5243672098802	1.00504459715301	0.024293	0.0182150064584655	4	aza	h	2013	Adult	Female	13
2764	0	15.5243672098802	1.00504459715301	0.024293	0.0182150064584655	4	aza	h	2013	Adult	Female	13
2765	0	15.5243672098802	1.00504459715301	0.024293	0.0182150064584655	4	aza	h	2013	Adult	Female	13
2766	0	15.5243672098802	1.00504459715301	0.024293	0.0182150064584655	4	aza	h	2013	Adult	Female	13
2767	0	15.5243672098802	1.00504459715301	0.024293	0.0182150064584655	4	aza	h	2013	Adult	Female	13
2768	0	15.5243672098802	1.00504459715301	0.024293	0.0182150064584655	4	aza	h	2013	Adult	Female	13
2769	0	15.5243672098802	1.00504459715301	0.024293	0.0182150064584655	4	aza	h	2013	Adult	Female	13
2770	1	15.5243672098802	1.00504459715301	0.024293	0.0182150064584655	4	aza	h	2013	PreadultII	Male	13
2771	1	15.5243672098802	1.00504459715301	0.024293	0.0182150064584655	4	aza	h	2013	PreadultII	Male	13
2772	1	15.5243672098802	1.00504459715301	0.024293	0.0182150064584655	4	aza	h	2013	PreadultII	Female	13
2773	1	15.5243672098802	1.00504459715301	0.024293	0.0182150064584655	4	aza	h	2013	PreadultII	Female	13
2774	1	15.5243672098802	1.00504459715301	0.024293	0.0182150064584655	4	aza	h	2013	PreadultII	Female	13
2775	1	15.5243672098802	1.00504459715301	0.024293	0.0182150064584655	4	aza	h	2013	Adult	Male	13
2776	1	15.5243672098802	1.00504459715301	0.024293	0.0182150064584655	4	aza	h	2013	Adult	Male	13
2777	1	15.5243672098802	1.00504459715301	0.024293	0.0182150064584655	4	aza	h	2013	Adult	Male	13
2778	1	15.5243672098802	1.00504459715301	0.024293	0.0182150064584655	4	aza	h	2013	Adult	Male	13
2779	1	15.5243672098802	1.00504459715301	0.024293	0.0182150064584655	4	aza	h	2013	Adult	Female	13
2780	1	15.5243672098802	1.00504459715301	0.024293	0.0182150064584655	4	aza	h	2013	Adult	Female	13
2781	1	15.5243672098802	1.00504459715301	0.024293	0.0182150064584655	4	aza	h	2013	Adult	Female	13
2782	1	15.5243672098802	1.00504459715301	0.024293	0.0182150064584655	4	aza	h	2013	Adult	Female	13
2783	1	15.5243672098802	1.00504459715301	0.024293	0.0182150064584655	4	aza	h	2013	Adult	Female	13
2784	1	15.5243672098802	1.00504459715301	0.024293	0.0182150064584655	4	aza	h	2013	Adult	Female	13
2829	0	15.5243672098802	1.00504459715301	0.024293	0.0182150064584655	4	delta	l	2013	PreadultI	Female	13
2830	0	15.5243672098802	1.00504459715301	0.024293	0.0182150064584655	4	delta	l	2013	PreadultII	Male	13
2831	0	15.5243672098802	1.00504459715301	0.024293	0.0182150064584655	4	delta	l	2013	PreadultII	Male	13
2832	0	15.5243672098802	1.00504459715301	0.024293	0.0182150064584655	4	delta	l	2013	PreadultII	Male	13
2833	0	15.5243672098802	1.00504459715301	0.024293	0.0182150064584655	4	delta	l	2013	PreadultII	Male	13
2834	0	15.5243672098802	1.00504459715301	0.024293	0.0182150064584655	4	delta	l	2013	PreadultII	Female	13
2835	0	15.5243672098802	1.00504459715301	0.024293	0.0182150064584655	4	delta	l	2013	PreadultII	Female	13
2836	0	15.5243672098802	1.00504459715301	0.024293	0.0182150064584655	4	delta	l	2013	PreadultII	Female	13
2837	0	15.5243672098802	1.00504459715301	0.024293	0.0182150064584655	4	delta	l	2013	PreadultII	Female	13
2838	0	15.5243672098802	1.00504459715301	0.024293	0.0182150064584655	4	delta	l	2013	PreadultII	Female	13
2839	0	15.5243672098802	1.00504459715301	0.024293	0.0182150064584655	4	delta	l	2013	PreadultII	Female	13
2840	0	15.5243672098802	1.00504459715301	0.024293	0.0182150064584655	4	delta	l	2013	PreadultII	Female	13
2841	0	15.5243672098802	1.00504459715301	0.024293	0.0182150064584655	4	delta	l	2013	PreadultII	Female	13
2842	0	15.5243672098802	1.00504459715301	0.024293	0.0182150064584655	4	delta	l	2013	PreadultII	Female	13
2843	0	15.5243672098802	1.00504459715301	0.024293	0.0182150064584655	4	delta	l	2013	PreadultII	Female	13
2844	0	15.5243672098802	1.00504459715301	0.024293	0.0182150064584655	4	delta	l	2013	Adult	Male	13
2845	0	15.5243672098802	1.00504459715301	0.024293	0.0182150064584655	4	delta	l	2013	Adult	Male	13
2846	0	15.5243672098802	1.00504459715301	0.024293	0.0182150064584655	4	delta	l	2013	Adult	Male	13
2847	0	15.5243672098802	1.00504459715301	0.024293	0.0182150064584655	4	delta	l	2013	Adult	Male	13
2848	0	15.5243672098802	1.00504459715301	0.024293	0.0182150064584655	4	delta	l	2013	Adult	Male	13
2849	0	15.5243672098802	1.00504459715301	0.024293	0.0182150064584655	4	delta	l	2013	Adult	Male	13
2850	0	15.5243672098802	1.00504459715301	0.024293	0.0182150064584655	4	delta	l	2013	Adult	Male	13
2851	0	15.5243672098802	1.00504459715301	0.024293	0.0182150064584655	4	delta	l	2013	Adult	Male	13
2852	0	15.5243672098802	1.00504459715301	0.024293	0.0182150064584655	4	delta	l	2013	Adult	Male	13
2853	0	15.5243672098802	1.00504459715301	0.024293	0.0182150064584655	4	delta	l	2013	Adult	Male	13
2854	0	15.5243672098802	1.00504459715301	0.024293	0.0182150064584655	4	delta	l	2013	Adult	Male	13
2855	0	15.5243672098802	1.00504459715301	0.024293	0.0182150064584655	4	delta	l	2013	Adult	Male	13
2856	0	15.5243672098802	1.00504459715301	0.024293	0.0182150064584655	4	delta	l	2013	Adult	Male	13
2857	0	15.5243672098802	1.00504459715301	0.024293	0.0182150064584655	4	delta	l	2013	Adult	Male	13
2858	0	15.5243672098802	1.00504459715301	0.024293	0.0182150064584655	4	delta	l	2013	Adult	Male	13
2859	0	15.5243672098802	1.00504459715301	0.024293	0.0182150064584655	4	delta	l	2013	Adult	Male	13
2860	0	15.5243672098802	1.00504459715301	0.024293	0.0182150064584655	4	delta	l	2013	Adult	Male	13
2861	0	15.5243672098802	1.00504459715301	0.024293	0.0182150064584655	4	delta	l	2013	Adult	Male	13
2862	0	15.5243672098802	1.00504459715301	0.024293	0.0182150064584655	4	delta	l	2013	Adult	Male	13
2863	0	15.5243672098802	1.00504459715301	0.024293	0.0182150064584655	4	delta	l	2013	Adult	Male	13
2864	0	15.5243672098802	1.00504459715301	0.024293	0.0182150064584655	4	delta	l	2013	Adult	Male	13
2865	0	15.5243672098802	1.00504459715301	0.024293	0.0182150064584655	4	delta	l	2013	Adult	Female	13
2866	0	15.5243672098802	1.00504459715301	0.024293	0.0182150064584655	4	delta	l	2013	Adult	Female	13
2867	0	15.5243672098802	1.00504459715301	0.024293	0.0182150064584655	4	delta	l	2013	Adult	Female	13
2868	0	15.5243672098802	1.00504459715301	0.024293	0.0182150064584655	4	delta	l	2013	Adult	Female	13
2869	0	15.5243672098802	1.00504459715301	0.024293	0.0182150064584655	4	delta	l	2013	Adult	Female	13
2870	0	15.5243672098802	1.00504459715301	0.024293	0.0182150064584655	4	delta	l	2013	Adult	Female	13
2871	0	15.5243672098802	1.00504459715301	0.024293	0.0182150064584655	4	delta	l	2013	Adult	Female	13
2872	0	15.5243672098802	1.00504459715301	0.024293	0.0182150064584655	4	delta	l	2013	Adult	Female	13
2873	0	15.5243672098802	1.00504459715301	0.024293	0.0182150064584655	4	delta	l	2013	Adult	Female	13
2874	0	15.5243672098802	1.00504459715301	0.024293	0.0182150064584655	4	delta	l	2013	Adult	Female	13
2875	0	15.5243672098802	1.00504459715301	0.024293	0.0182150064584655	4	delta	l	2013	Adult	Female	13
2876	0	15.5243672098802	1.00504459715301	0.024293	0.0182150064584655	4	delta	l	2013	Adult	Female	13
2877	1	15.5243672098802	1.00504459715301	0.024293	0.0182150064584655	4	delta	l	2013	PreadultII	Male	13
2878	1	15.5243672098802	1.00504459715301	0.024293	0.0182150064584655	4	delta	l	2013	PreadultII	Female	13
2879	1	15.5243672098802	1.00504459715301	0.024293	0.0182150064584655	4	delta	l	2013	Adult	Female	13
2880	1	15.5243672098802	1.00504459715301	0.024293	0.0182150064584655	4	delta	l	2013	Adult	Female	13
2881	0	15.5243672098802	1.00504459715301	0.024293	0.0182150064584655	4	delta	h	2013	PreadultI	Female	13
2882	0	15.5243672098802	1.00504459715301	0.024293	0.0182150064584655	4	delta	h	2013	PreadultII	Male	13
2883	0	15.5243672098802	1.00504459715301	0.024293	0.0182150064584655	4	delta	h	2013	PreadultII	Male	13
2884	0	15.5243672098802	1.00504459715301	0.024293	0.0182150064584655	4	delta	h	2013	PreadultII	Male	13
2885	0	15.5243672098802	1.00504459715301	0.024293	0.0182150064584655	4	delta	h	2013	PreadultII	Male	13
2886	0	15.5243672098802	1.00504459715301	0.024293	0.0182150064584655	4	delta	h	2013	PreadultII	Female	13
2887	0	15.5243672098802	1.00504459715301	0.024293	0.0182150064584655	4	delta	h	2013	PreadultII	Female	13
2888	0	15.5243672098802	1.00504459715301	0.024293	0.0182150064584655	4	delta	h	2013	PreadultII	Female	13
2889	0	15.5243672098802	1.00504459715301	0.024293	0.0182150064584655	4	delta	h	2013	PreadultII	Female	13
2890	0	15.5243672098802	1.00504459715301	0.024293	0.0182150064584655	4	delta	h	2013	Adult	Male	13
2891	0	15.5243672098802	1.00504459715301	0.024293	0.0182150064584655	4	delta	h	2013	Adult	Male	13
2892	0	15.5243672098802	1.00504459715301	0.024293	0.0182150064584655	4	delta	h	2013	Adult	Male	13
2893	0	15.5243672098802	1.00504459715301	0.024293	0.0182150064584655	4	delta	h	2013	Adult	Male	13
2894	0	15.5243672098802	1.00504459715301	0.024293	0.0182150064584655	4	delta	h	2013	Adult	Male	13
2895	0	15.5243672098802	1.00504459715301	0.024293	0.0182150064584655	4	delta	h	2013	Adult	Male	13
2896	0	15.5243672098802	1.00504459715301	0.024293	0.0182150064584655	4	delta	h	2013	Adult	Male	13
2897	0	15.5243672098802	1.00504459715301	0.024293	0.0182150064584655	4	delta	h	2013	Adult	Male	13
2898	0	15.5243672098802	1.00504459715301	0.024293	0.0182150064584655	4	delta	h	2013	Adult	Male	13
2899	0	15.5243672098802	1.00504459715301	0.024293	0.0182150064584655	4	delta	h	2013	Adult	Male	13
2900	0	15.5243672098802	1.00504459715301	0.024293	0.0182150064584655	4	delta	h	2013	Adult	Male	13
2901	0	15.5243672098802	1.00504459715301	0.024293	0.0182150064584655	4	delta	h	2013	Adult	Male	13
2902	0	15.5243672098802	1.00504459715301	0.024293	0.0182150064584655	4	delta	h	2013	Adult	Male	13
2903	0	15.5243672098802	1.00504459715301	0.024293	0.0182150064584655	4	delta	h	2013	Adult	Male	13
2904	0	15.5243672098802	1.00504459715301	0.024293	0.0182150064584655	4	delta	h	2013	Adult	Male	13
2905	0	15.5243672098802	1.00504459715301	0.024293	0.0182150064584655	4	delta	h	2013	Adult	Male	13
2906	0	15.5243672098802	1.00504459715301	0.024293	0.0182150064584655	4	delta	h	2013	Adult	Male	13
2907	0	15.5243672098802	1.00504459715301	0.024293	0.0182150064584655	4	delta	h	2013	Adult	Male	13
2908	0	15.5243672098802	1.00504459715301	0.024293	0.0182150064584655	4	delta	h	2013	Adult	Female	13
2909	0	15.5243672098802	1.00504459715301	0.024293	0.0182150064584655	4	delta	h	2013	Adult	Female	13
2910	0	15.5243672098802	1.00504459715301	0.024293	0.0182150064584655	4	delta	h	2013	Adult	Female	13
2911	0	15.5243672098802	1.00504459715301	0.024293	0.0182150064584655	4	delta	h	2013	Adult	Female	13
2912	0	15.5243672098802	1.00504459715301	0.024293	0.0182150064584655	4	delta	h	2013	Adult	Female	13
2913	0	15.5243672098802	1.00504459715301	0.024293	0.0182150064584655	4	delta	h	2013	Adult	Female	13
2914	0	15.5243672098802	1.00504459715301	0.024293	0.0182150064584655	4	delta	h	2013	Adult	Female	13
2915	0	15.5243672098802	1.00504459715301	0.024293	0.0182150064584655	4	delta	h	2013	Adult	Female	13
2916	0	15.5243672098802	1.00504459715301	0.024293	0.0182150064584655	4	delta	h	2013	Adult	Female	13
2917	0	15.5243672098802	1.00504459715301	0.024293	0.0182150064584655	4	delta	h	2013	Adult	Female	13
2918	0	15.5243672098802	1.00504459715301	0.024293	0.0182150064584655	4	delta	h	2013	Adult	Female	13
2919	0	15.5243672098802	1.00504459715301	0.024293	0.0182150064584655	4	delta	h	2013	Adult	Female	13
2920	0	15.5243672098802	1.00504459715301	0.024293	0.0182150064584655	4	delta	h	2013	Adult	Female	13
2921	1	15.5243672098802	1.00504459715301	0.024293	0.0182150064584655	4	delta	h	2013	PreadultII	Female	13
2922	1	15.5243672098802	1.00504459715301	0.024293	0.0182150064584655	4	delta	h	2013	Adult	Male	13
3057	0	0.988135095709512	-1.09913553025967	0.034815	0.0489406688553332	1	aza	l	2013	PreadultI	Male	14
3058	0	0.988135095709512	-1.09913553025967	0.034815	0.0489406688553332	1	aza	l	2013	PreadultI	Male	14
3059	0	0.988135095709512	-1.09913553025967	0.034815	0.0489406688553332	1	aza	l	2013	PreadultI	Male	14
3060	0	0.988135095709512	-1.09913553025967	0.034815	0.0489406688553332	1	aza	l	2013	PreadultI	Female	14
3061	0	0.988135095709512	-1.09913553025967	0.034815	0.0489406688553332	1	aza	l	2013	PreadultI	Female	14
3062	0	0.988135095709512	-1.09913553025967	0.034815	0.0489406688553332	1	aza	l	2013	PreadultI	Female	14
3063	0	0.988135095709512	-1.09913553025967	0.034815	0.0489406688553332	1	aza	l	2013	PreadultII	Male	14
3064	0	0.988135095709512	-1.09913553025967	0.034815	0.0489406688553332	1	aza	l	2013	PreadultII	Male	14
3065	0	0.988135095709512	-1.09913553025967	0.034815	0.0489406688553332	1	aza	l	2013	PreadultII	Male	14
3066	0	0.988135095709512	-1.09913553025967	0.034815	0.0489406688553332	1	aza	l	2013	PreadultII	Male	14
3067	0	0.988135095709512	-1.09913553025967	0.034815	0.0489406688553332	1	aza	l	2013	PreadultII	Male	14
3068	0	0.988135095709512	-1.09913553025967	0.034815	0.0489406688553332	1	aza	l	2013	PreadultII	Female	14
3069	0	0.988135095709512	-1.09913553025967	0.034815	0.0489406688553332	1	aza	l	2013	PreadultII	Female	14
3070	0	0.988135095709512	-1.09913553025967	0.034815	0.0489406688553332	1	aza	l	2013	PreadultII	Female	14
3071	0	0.988135095709512	-1.09913553025967	0.034815	0.0489406688553332	1	aza	l	2013	PreadultII	Female	14
3072	0	0.988135095709512	-1.09913553025967	0.034815	0.0489406688553332	1	aza	l	2013	PreadultII	Female	14
3073	0	0.988135095709512	-1.09913553025967	0.034815	0.0489406688553332	1	aza	l	2013	PreadultII	Female	14
3074	0	0.988135095709512	-1.09913553025967	0.034815	0.0489406688553332	1	aza	l	2013	PreadultII	Female	14
3075	0	0.988135095709512	-1.09913553025967	0.034815	0.0489406688553332	1	aza	l	2013	Adult	Male	14
3076	0	0.988135095709512	-1.09913553025967	0.034815	0.0489406688553332	1	aza	l	2013	Adult	Male	14
3077	0	0.988135095709512	-1.09913553025967	0.034815	0.0489406688553332	1	aza	l	2013	Adult	Male	14
3078	0	0.988135095709512	-1.09913553025967	0.034815	0.0489406688553332	1	aza	l	2013	Adult	Male	14
3079	0	0.988135095709512	-1.09913553025967	0.034815	0.0489406688553332	1	aza	l	2013	Adult	Male	14
3080	0	0.988135095709512	-1.09913553025967	0.034815	0.0489406688553332	1	aza	l	2013	Adult	Male	14
3081	0	0.988135095709512	-1.09913553025967	0.034815	0.0489406688553332	1	aza	l	2013	Adult	Male	14
3082	0	0.988135095709512	-1.09913553025967	0.034815	0.0489406688553332	1	aza	l	2013	Adult	Male	14
3083	0	0.988135095709512	-1.09913553025967	0.034815	0.0489406688553332	1	aza	l	2013	Adult	Male	14
3084	0	0.988135095709512	-1.09913553025967	0.034815	0.0489406688553332	1	aza	l	2013	Adult	Male	14
3085	1	0.988135095709512	-1.09913553025967	0.034815	0.0489406688553332	1	aza	l	2013	PreadultII	Male	14
3086	1	0.988135095709512	-1.09913553025967	0.034815	0.0489406688553332	1	aza	l	2013	PreadultII	Male	14
3087	1	0.988135095709512	-1.09913553025967	0.034815	0.0489406688553332	1	aza	l	2013	Adult	Male	14
3088	1	0.988135095709512	-1.09913553025967	0.034815	0.0489406688553332	1	aza	l	2013	Adult	Male	14
3089	1	0.988135095709512	-1.09913553025967	0.034815	0.0489406688553332	1	aza	l	2013	Adult	Male	14
3090	1	0.988135095709512	-1.09913553025967	0.034815	0.0489406688553332	1	aza	l	2013	Adult	Male	14
3091	1	0.988135095709512	-1.09913553025967	0.034815	0.0489406688553332	1	aza	l	2013	Adult	Male	14
3092	0	0.988135095709512	-1.09913553025967	0.034815	0.0489406688553332	1	aza	h	2013	PreadultI	Male	14
3093	0	0.988135095709512	-1.09913553025967	0.034815	0.0489406688553332	1	aza	h	2013	PreadultI	Male	14
3094	0	0.988135095709512	-1.09913553025967	0.034815	0.0489406688553332	1	aza	h	2013	PreadultI	Male	14
3095	0	0.988135095709512	-1.09913553025967	0.034815	0.0489406688553332	1	aza	h	2013	PreadultI	Female	14
3096	0	0.988135095709512	-1.09913553025967	0.034815	0.0489406688553332	1	aza	h	2013	PreadultI	Female	14
3097	0	0.988135095709512	-1.09913553025967	0.034815	0.0489406688553332	1	aza	h	2013	PreadultI	Female	14
3098	0	0.988135095709512	-1.09913553025967	0.034815	0.0489406688553332	1	aza	h	2013	PreadultI	Female	14
3099	0	0.988135095709512	-1.09913553025967	0.034815	0.0489406688553332	1	aza	h	2013	PreadultII	Male	14
3100	0	0.988135095709512	-1.09913553025967	0.034815	0.0489406688553332	1	aza	h	2013	PreadultII	Male	14
3101	0	0.988135095709512	-1.09913553025967	0.034815	0.0489406688553332	1	aza	h	2013	PreadultII	Male	14
3102	0	0.988135095709512	-1.09913553025967	0.034815	0.0489406688553332	1	aza	h	2013	PreadultII	Male	14
3103	0	0.988135095709512	-1.09913553025967	0.034815	0.0489406688553332	1	aza	h	2013	PreadultII	Female	14
3104	0	0.988135095709512	-1.09913553025967	0.034815	0.0489406688553332	1	aza	h	2013	PreadultII	Female	14
3105	0	0.988135095709512	-1.09913553025967	0.034815	0.0489406688553332	1	aza	h	2013	PreadultII	Female	14
3106	0	0.988135095709512	-1.09913553025967	0.034815	0.0489406688553332	1	aza	h	2013	PreadultII	Female	14
3107	0	0.988135095709512	-1.09913553025967	0.034815	0.0489406688553332	1	aza	h	2013	Adult	Male	14
3108	0	0.988135095709512	-1.09913553025967	0.034815	0.0489406688553332	1	aza	h	2013	Adult	Male	14
3109	0	0.988135095709512	-1.09913553025967	0.034815	0.0489406688553332	1	aza	h	2013	Adult	Male	14
3110	0	0.988135095709512	-1.09913553025967	0.034815	0.0489406688553332	1	aza	h	2013	Adult	Male	14
3111	0	0.988135095709512	-1.09913553025967	0.034815	0.0489406688553332	1	aza	h	2013	Adult	Male	14
3112	0	0.988135095709512	-1.09913553025967	0.034815	0.0489406688553332	1	aza	h	2013	Adult	Male	14
3113	0	0.988135095709512	-1.09913553025967	0.034815	0.0489406688553332	1	aza	h	2013	Adult	Male	14
3114	0	0.988135095709512	-1.09913553025967	0.034815	0.0489406688553332	1	aza	h	2013	Adult	Male	14
3115	0	0.988135095709512	-1.09913553025967	0.034815	0.0489406688553332	1	aza	h	2013	Adult	Male	14
3116	0	0.988135095709512	-1.09913553025967	0.034815	0.0489406688553332	1	aza	h	2013	Adult	Male	14
3117	1	0.988135095709512	-1.09913553025967	0.034815	0.0489406688553332	1	aza	h	2013	PreadultI	Female	14
3118	1	0.988135095709512	-1.09913553025967	0.034815	0.0489406688553332	1	aza	h	2013	PreadultI	Female	14
3119	1	0.988135095709512	-1.09913553025967	0.034815	0.0489406688553332	1	aza	h	2013	PreadultII	Male	14
3120	1	0.988135095709512	-1.09913553025967	0.034815	0.0489406688553332	1	aza	h	2013	PreadultII	Male	14
3121	1	0.988135095709512	-1.09913553025967	0.034815	0.0489406688553332	1	aza	h	2013	PreadultII	Male	14
3122	1	0.988135095709512	-1.09913553025967	0.034815	0.0489406688553332	1	aza	h	2013	Adult	Male	14
3123	1	0.988135095709512	-1.09913553025967	0.034815	0.0489406688553332	1	aza	h	2013	Adult	Male	14
3124	1	0.988135095709512	-1.09913553025967	0.034815	0.0489406688553332	1	aza	h	2013	Adult	Male	14
3125	1	0.988135095709512	-1.09913553025967	0.034815	0.0489406688553332	1	aza	h	2013	Adult	Male	14
3126	1	0.988135095709512	-1.09913553025967	0.034815	0.0489406688553332	1	aza	h	2013	Adult	Male	14
3127	1	0.988135095709512	-1.09913553025967	0.034815	0.0489406688553332	1	aza	h	2013	Adult	Male	14
3162	0	0.988135095709512	-1.09913553025967	0.034815	0.0489406688553332	1	delta	l	2013	PreadultI	Female	14
3163	0	0.988135095709512	-1.09913553025967	0.034815	0.0489406688553332	1	delta	l	2013	PreadultI	Female	14
3164	0	0.988135095709512	-1.09913553025967	0.034815	0.0489406688553332	1	delta	l	2013	PreadultI	Female	14
3165	0	0.988135095709512	-1.09913553025967	0.034815	0.0489406688553332	1	delta	l	2013	PreadultII	Male	14
3166	0	0.988135095709512	-1.09913553025967	0.034815	0.0489406688553332	1	delta	l	2013	PreadultII	Male	14
3167	0	0.988135095709512	-1.09913553025967	0.034815	0.0489406688553332	1	delta	l	2013	PreadultII	Male	14
3168	0	0.988135095709512	-1.09913553025967	0.034815	0.0489406688553332	1	delta	l	2013	PreadultII	Male	14
3169	0	0.988135095709512	-1.09913553025967	0.034815	0.0489406688553332	1	delta	l	2013	PreadultII	Female	14
3170	0	0.988135095709512	-1.09913553025967	0.034815	0.0489406688553332	1	delta	l	2013	PreadultII	Female	14
3171	0	0.988135095709512	-1.09913553025967	0.034815	0.0489406688553332	1	delta	l	2013	PreadultII	Female	14
3172	0	0.988135095709512	-1.09913553025967	0.034815	0.0489406688553332	1	delta	l	2013	PreadultII	Female	14
3173	0	0.988135095709512	-1.09913553025967	0.034815	0.0489406688553332	1	delta	l	2013	Adult	Male	14
3174	0	0.988135095709512	-1.09913553025967	0.034815	0.0489406688553332	1	delta	l	2013	Adult	Male	14
3175	0	0.988135095709512	-1.09913553025967	0.034815	0.0489406688553332	1	delta	l	2013	Adult	Male	14
3176	0	0.988135095709512	-1.09913553025967	0.034815	0.0489406688553332	1	delta	l	2013	Adult	Male	14
3177	0	0.988135095709512	-1.09913553025967	0.034815	0.0489406688553332	1	delta	l	2013	Adult	Male	14
3178	0	0.988135095709512	-1.09913553025967	0.034815	0.0489406688553332	1	delta	l	2013	Adult	Male	14
3179	0	0.988135095709512	-1.09913553025967	0.034815	0.0489406688553332	1	delta	l	2013	Adult	Male	14
3180	0	0.988135095709512	-1.09913553025967	0.034815	0.0489406688553332	1	delta	l	2013	Adult	Male	14
3181	0	0.988135095709512	-1.09913553025967	0.034815	0.0489406688553332	1	delta	l	2013	Adult	Male	14
3182	0	0.988135095709512	-1.09913553025967	0.034815	0.0489406688553332	1	delta	l	2013	Adult	Male	14
3183	0	0.988135095709512	-1.09913553025967	0.034815	0.0489406688553332	1	delta	l	2013	Adult	Male	14
3184	0	0.988135095709512	-1.09913553025967	0.034815	0.0489406688553332	1	delta	l	2013	Adult	Male	14
3185	0	0.988135095709512	-1.09913553025967	0.034815	0.0489406688553332	1	delta	l	2013	Adult	Male	14
3186	1	0.988135095709512	-1.09913553025967	0.034815	0.0489406688553332	1	delta	l	2013	PreadultI	Female	14
3187	1	0.988135095709512	-1.09913553025967	0.034815	0.0489406688553332	1	delta	l	2013	PreadultI	Female	14
3188	1	0.988135095709512	-1.09913553025967	0.034815	0.0489406688553332	1	delta	l	2013	PreadultII	Female	14
3189	1	0.988135095709512	-1.09913553025967	0.034815	0.0489406688553332	1	delta	l	2013	PreadultII	Female	14
3190	1	0.988135095709512	-1.09913553025967	0.034815	0.0489406688553332	1	delta	l	2013	Adult	Male	14
3191	0	0.988135095709512	-1.09913553025967	0.034815	0.0489406688553332	1	delta	h	2013	PreadultI	Female	14
3192	0	0.988135095709512	-1.09913553025967	0.034815	0.0489406688553332	1	delta	h	2013	Adult	Male	14
3193	1	0.988135095709512	-1.09913553025967	0.034815	0.0489406688553332	1	delta	h	2013	PreadultI	Male	14
3194	1	0.988135095709512	-1.09913553025967	0.034815	0.0489406688553332	1	delta	h	2013	PreadultI	Male	14
3195	1	0.988135095709512	-1.09913553025967	0.034815	0.0489406688553332	1	delta	h	2013	PreadultI	Female	14
3196	1	0.988135095709512	-1.09913553025967	0.034815	0.0489406688553332	1	delta	h	2013	PreadultI	Female	14
3197	1	0.988135095709512	-1.09913553025967	0.034815	0.0489406688553332	1	delta	h	2013	PreadultI	Female	14
3198	1	0.988135095709512	-1.09913553025967	0.034815	0.0489406688553332	1	delta	h	2013	PreadultII	Male	14
3199	1	0.988135095709512	-1.09913553025967	0.034815	0.0489406688553332	1	delta	h	2013	PreadultII	Male	14
3200	1	0.988135095709512	-1.09913553025967	0.034815	0.0489406688553332	1	delta	h	2013	PreadultII	Male	14
3201	1	0.988135095709512	-1.09913553025967	0.034815	0.0489406688553332	1	delta	h	2013	PreadultII	Male	14
3202	1	0.988135095709512	-1.09913553025967	0.034815	0.0489406688553332	1	delta	h	2013	PreadultII	Female	14
3203	1	0.988135095709512	-1.09913553025967	0.034815	0.0489406688553332	1	delta	h	2013	PreadultII	Female	14
3204	1	0.988135095709512	-1.09913553025967	0.034815	0.0489406688553332	1	delta	h	2013	PreadultII	Female	14
3205	1	0.988135095709512	-1.09913553025967	0.034815	0.0489406688553332	1	delta	h	2013	PreadultII	Female	14
3206	1	0.988135095709512	-1.09913553025967	0.034815	0.0489406688553332	1	delta	h	2013	PreadultII	Female	14
3207	1	0.988135095709512	-1.09913553025967	0.034815	0.0489406688553332	1	delta	h	2013	Adult	Male	14
3208	1	0.988135095709512	-1.09913553025967	0.034815	0.0489406688553332	1	delta	h	2013	Adult	Male	14
3209	1	0.988135095709512	-1.09913553025967	0.034815	0.0489406688553332	1	delta	h	2013	Adult	Male	14
3210	1	0.988135095709512	-1.09913553025967	0.034815	0.0489406688553332	1	delta	h	2013	Adult	Male	14
3211	1	0.988135095709512	-1.09913553025967	0.034815	0.0489406688553332	1	delta	h	2013	Adult	Male	14
3212	1	0.988135095709512	-1.09913553025967	0.034815	0.0489406688553332	1	delta	h	2013	Adult	Male	14
3213	1	0.988135095709512	-1.09913553025967	0.034815	0.0489406688553332	1	delta	h	2013	Adult	Male	14
3214	1	0.988135095709512	-1.09913553025967	0.034815	0.0489406688553332	1	delta	h	2013	Adult	Male	14
3215	1	0.988135095709512	-1.09913553025967	0.034815	0.0489406688553332	1	delta	h	2013	Adult	Male	14
3216	1	0.988135095709512	-1.09913553025967	0.034815	0.0489406688553332	1	delta	h	2013	Adult	Male	14
3217	1	0.988135095709512	-1.09913553025967	0.034815	0.0489406688553332	1	delta	h	2013	Adult	Male	14
3218	1	0.988135095709512	-1.09913553025967	0.034815	0.0489406688553332	1	delta	h	2013	Adult	Male	14
3219	1	0.988135095709512	-1.09913553025967	0.034815	0.0489406688553332	1	delta	h	2013	Adult	Male	14
3220	1	0.988135095709512	-1.09913553025967	0.034815	0.0489406688553332	1	delta	h	2013	Adult	Male	14
3348	0	11.726282822837	0.45525606690095	0.010688	-0.034264328228521	0	aza	l	2013	PreadultI	Male	15
3349	0	11.726282822837	0.45525606690095	0.010688	-0.034264328228521	0	aza	l	2013	PreadultI	Female	15
3350	0	11.726282822837	0.45525606690095	0.010688	-0.034264328228521	0	aza	l	2013	PreadultI	Female	15
3351	0	11.726282822837	0.45525606690095	0.010688	-0.034264328228521	0	aza	l	2013	PreadultII	Female	15
3352	0	11.726282822837	0.45525606690095	0.010688	-0.034264328228521	0	aza	l	2013	PreadultII	Female	15
3353	0	11.726282822837	0.45525606690095	0.010688	-0.034264328228521	0	aza	l	2013	Adult	Male	15
3354	0	11.726282822837	0.45525606690095	0.010688	-0.034264328228521	0	aza	l	2013	Adult	Male	15
3355	0	11.726282822837	0.45525606690095	0.010688	-0.034264328228521	0	aza	l	2013	Adult	Male	15
3356	0	11.726282822837	0.45525606690095	0.010688	-0.034264328228521	0	aza	l	2013	Adult	Male	15
3357	0	11.726282822837	0.45525606690095	0.010688	-0.034264328228521	0	aza	l	2013	Adult	Male	15
3358	0	11.726282822837	0.45525606690095	0.010688	-0.034264328228521	0	aza	l	2013	Adult	Male	15
3359	0	11.726282822837	0.45525606690095	0.010688	-0.034264328228521	0	aza	l	2013	Adult	Female	15
3360	1	11.726282822837	0.45525606690095	0.010688	-0.034264328228521	0	aza	l	2013	PreadultI	Male	15
3361	1	11.726282822837	0.45525606690095	0.010688	-0.034264328228521	0	aza	l	2013	PreadultI	Male	15
3362	1	11.726282822837	0.45525606690095	0.010688	-0.034264328228521	0	aza	l	2013	PreadultI	Female	15
3363	1	11.726282822837	0.45525606690095	0.010688	-0.034264328228521	0	aza	l	2013	PreadultII	Male	15
3364	1	11.726282822837	0.45525606690095	0.010688	-0.034264328228521	0	aza	l	2013	PreadultII	Male	15
3365	1	11.726282822837	0.45525606690095	0.010688	-0.034264328228521	0	aza	l	2013	PreadultII	Male	15
3366	1	11.726282822837	0.45525606690095	0.010688	-0.034264328228521	0	aza	l	2013	PreadultII	Female	15
3367	1	11.726282822837	0.45525606690095	0.010688	-0.034264328228521	0	aza	l	2013	PreadultII	Female	15
3368	1	11.726282822837	0.45525606690095	0.010688	-0.034264328228521	0	aza	l	2013	PreadultII	Female	15
3369	1	11.726282822837	0.45525606690095	0.010688	-0.034264328228521	0	aza	l	2013	PreadultII	Female	15
3370	1	11.726282822837	0.45525606690095	0.010688	-0.034264328228521	0	aza	l	2013	PreadultII	Female	15
3371	1	11.726282822837	0.45525606690095	0.010688	-0.034264328228521	0	aza	l	2013	Adult	Male	15
3372	1	11.726282822837	0.45525606690095	0.010688	-0.034264328228521	0	aza	l	2013	Adult	Male	15
3373	1	11.726282822837	0.45525606690095	0.010688	-0.034264328228521	0	aza	l	2013	Adult	Male	15
3374	1	11.726282822837	0.45525606690095	0.010688	-0.034264328228521	0	aza	l	2013	Adult	Male	15
3375	1	11.726282822837	0.45525606690095	0.010688	-0.034264328228521	0	aza	l	2013	Adult	Male	15
3376	1	11.726282822837	0.45525606690095	0.010688	-0.034264328228521	0	aza	l	2013	Adult	Male	15
3377	1	11.726282822837	0.45525606690095	0.010688	-0.034264328228521	0	aza	l	2013	Adult	Female	15
3378	1	11.726282822837	0.45525606690095	0.010688	-0.034264328228521	0	aza	l	2013	Adult	Female	15
3379	1	11.726282822837	0.45525606690095	0.010688	-0.034264328228521	0	aza	l	2013	Adult	Female	15
3380	0	11.726282822837	0.45525606690095	0.010688	-0.034264328228521	0	aza	h	2013	PreadultI	Male	15
3381	0	11.726282822837	0.45525606690095	0.010688	-0.034264328228521	0	aza	h	2013	PreadultI	Female	15
3382	0	11.726282822837	0.45525606690095	0.010688	-0.034264328228521	0	aza	h	2013	PreadultII	Male	15
3383	0	11.726282822837	0.45525606690095	0.010688	-0.034264328228521	0	aza	h	2013	PreadultII	Female	15
3384	0	11.726282822837	0.45525606690095	0.010688	-0.034264328228521	0	aza	h	2013	PreadultII	Female	15
3385	0	11.726282822837	0.45525606690095	0.010688	-0.034264328228521	0	aza	h	2013	PreadultII	Female	15
3386	0	11.726282822837	0.45525606690095	0.010688	-0.034264328228521	0	aza	h	2013	PreadultII	Female	15
3387	0	11.726282822837	0.45525606690095	0.010688	-0.034264328228521	0	aza	h	2013	PreadultII	Female	15
3388	0	11.726282822837	0.45525606690095	0.010688	-0.034264328228521	0	aza	h	2013	Adult	Male	15
3389	0	11.726282822837	0.45525606690095	0.010688	-0.034264328228521	0	aza	h	2013	Adult	Male	15
3390	0	11.726282822837	0.45525606690095	0.010688	-0.034264328228521	0	aza	h	2013	Adult	Male	15
3391	0	11.726282822837	0.45525606690095	0.010688	-0.034264328228521	0	aza	h	2013	Adult	Male	15
3392	0	11.726282822837	0.45525606690095	0.010688	-0.034264328228521	0	aza	h	2013	Adult	Male	15
3393	0	11.726282822837	0.45525606690095	0.010688	-0.034264328228521	0	aza	h	2013	Adult	Female	15
3394	0	11.726282822837	0.45525606690095	0.010688	-0.034264328228521	0	aza	h	2013	Adult	Female	15
3395	1	11.726282822837	0.45525606690095	0.010688	-0.034264328228521	0	aza	h	2013	PreadultI	Male	15
3396	1	11.726282822837	0.45525606690095	0.010688	-0.034264328228521	0	aza	h	2013	PreadultI	Female	15
3397	1	11.726282822837	0.45525606690095	0.010688	-0.034264328228521	0	aza	h	2013	PreadultI	Female	15
3398	1	11.726282822837	0.45525606690095	0.010688	-0.034264328228521	0	aza	h	2013	PreadultI	Female	15
3399	1	11.726282822837	0.45525606690095	0.010688	-0.034264328228521	0	aza	h	2013	PreadultII	Male	15
3400	1	11.726282822837	0.45525606690095	0.010688	-0.034264328228521	0	aza	h	2013	PreadultII	Female	15
3401	1	11.726282822837	0.45525606690095	0.010688	-0.034264328228521	0	aza	h	2013	PreadultII	Female	15
3402	1	11.726282822837	0.45525606690095	0.010688	-0.034264328228521	0	aza	h	2013	PreadultII	Female	15
3403	1	11.726282822837	0.45525606690095	0.010688	-0.034264328228521	0	aza	h	2013	PreadultII	Female	15
3404	1	11.726282822837	0.45525606690095	0.010688	-0.034264328228521	0	aza	h	2013	PreadultII	Female	15
3405	1	11.726282822837	0.45525606690095	0.010688	-0.034264328228521	0	aza	h	2013	PreadultII	Female	15
3406	1	11.726282822837	0.45525606690095	0.010688	-0.034264328228521	0	aza	h	2013	PreadultII	Female	15
3407	1	11.726282822837	0.45525606690095	0.010688	-0.034264328228521	0	aza	h	2013	PreadultII	Female	15
3408	1	11.726282822837	0.45525606690095	0.010688	-0.034264328228521	0	aza	h	2013	PreadultII	Female	15
3409	1	11.726282822837	0.45525606690095	0.010688	-0.034264328228521	0	aza	h	2013	Adult	Male	15
3410	1	11.726282822837	0.45525606690095	0.010688	-0.034264328228521	0	aza	h	2013	Adult	Male	15
3411	1	11.726282822837	0.45525606690095	0.010688	-0.034264328228521	0	aza	h	2013	Adult	Male	15
3412	1	11.726282822837	0.45525606690095	0.010688	-0.034264328228521	0	aza	h	2013	Adult	Male	15
3413	1	11.726282822837	0.45525606690095	0.010688	-0.034264328228521	0	aza	h	2013	Adult	Male	15
3414	1	11.726282822837	0.45525606690095	0.010688	-0.034264328228521	0	aza	h	2013	Adult	Male	15
3415	1	11.726282822837	0.45525606690095	0.010688	-0.034264328228521	0	aza	h	2013	Adult	Male	15
3416	1	11.726282822837	0.45525606690095	0.010688	-0.034264328228521	0	aza	h	2013	Adult	Female	15
3417	1	11.726282822837	0.45525606690095	0.010688	-0.034264328228521	0	aza	h	2013	Adult	Female	15
3418	1	11.726282822837	0.45525606690095	0.010688	-0.034264328228521	0	aza	h	2013	Adult	Female	15
3419	1	11.726282822837	0.45525606690095	0.010688	-0.034264328228521	0	aza	h	2013	Adult	Female	15
3420	1	11.726282822837	0.45525606690095	0.010688	-0.034264328228521	0	aza	h	2013	Adult	Female	15
3453	0	11.726282822837	0.45525606690095	0.010688	-0.034264328228521	0	delta	l	2013	PreadultI	Female	15
3454	0	11.726282822837	0.45525606690095	0.010688	-0.034264328228521	0	delta	l	2013	PreadultII	Male	15
3455	0	11.726282822837	0.45525606690095	0.010688	-0.034264328228521	0	delta	l	2013	PreadultII	Male	15
3456	0	11.726282822837	0.45525606690095	0.010688	-0.034264328228521	0	delta	l	2013	PreadultII	Female	15
3457	0	11.726282822837	0.45525606690095	0.010688	-0.034264328228521	0	delta	l	2013	PreadultII	Female	15
3458	0	11.726282822837	0.45525606690095	0.010688	-0.034264328228521	0	delta	l	2013	Adult	Male	15
3459	0	11.726282822837	0.45525606690095	0.010688	-0.034264328228521	0	delta	l	2013	Adult	Male	15
3460	0	11.726282822837	0.45525606690095	0.010688	-0.034264328228521	0	delta	l	2013	Adult	Male	15
3461	0	11.726282822837	0.45525606690095	0.010688	-0.034264328228521	0	delta	l	2013	Adult	Male	15
3462	0	11.726282822837	0.45525606690095	0.010688	-0.034264328228521	0	delta	l	2013	Adult	Male	15
3463	0	11.726282822837	0.45525606690095	0.010688	-0.034264328228521	0	delta	l	2013	Adult	Male	15
3464	0	11.726282822837	0.45525606690095	0.010688	-0.034264328228521	0	delta	l	2013	Adult	Female	15
3465	0	11.726282822837	0.45525606690095	0.010688	-0.034264328228521	0	delta	l	2013	Adult	Female	15
3466	1	11.726282822837	0.45525606690095	0.010688	-0.034264328228521	0	delta	l	2013	PreadultI	Female	15
3467	1	11.726282822837	0.45525606690095	0.010688	-0.034264328228521	0	delta	l	2013	PreadultI	Female	15
3468	1	11.726282822837	0.45525606690095	0.010688	-0.034264328228521	0	delta	l	2013	PreadultII	Male	15
3469	1	11.726282822837	0.45525606690095	0.010688	-0.034264328228521	0	delta	l	2013	PreadultII	Male	15
3470	1	11.726282822837	0.45525606690095	0.010688	-0.034264328228521	0	delta	l	2013	PreadultII	Female	15
3471	1	11.726282822837	0.45525606690095	0.010688	-0.034264328228521	0	delta	l	2013	PreadultII	Female	15
3472	1	11.726282822837	0.45525606690095	0.010688	-0.034264328228521	0	delta	l	2013	PreadultII	Female	15
3473	1	11.726282822837	0.45525606690095	0.010688	-0.034264328228521	0	delta	l	2013	PreadultII	Female	15
3474	1	11.726282822837	0.45525606690095	0.010688	-0.034264328228521	0	delta	l	2013	PreadultII	Female	15
3475	1	11.726282822837	0.45525606690095	0.010688	-0.034264328228521	0	delta	l	2013	Adult	Male	15
3476	1	11.726282822837	0.45525606690095	0.010688	-0.034264328228521	0	delta	l	2013	Adult	Male	15
3477	1	11.726282822837	0.45525606690095	0.010688	-0.034264328228521	0	delta	l	2013	Adult	Male	15
3478	1	11.726282822837	0.45525606690095	0.010688	-0.034264328228521	0	delta	l	2013	Adult	Male	15
3479	1	11.726282822837	0.45525606690095	0.010688	-0.034264328228521	0	delta	l	2013	Adult	Female	15
3480	0	11.726282822837	0.45525606690095	0.010688	-0.034264328228521	0	delta	h	2013	PreadultI	Female	15
3481	0	11.726282822837	0.45525606690095	0.010688	-0.034264328228521	0	delta	h	2013	PreadultII	Male	15
3482	0	11.726282822837	0.45525606690095	0.010688	-0.034264328228521	0	delta	h	2013	PreadultII	Male	15
3483	0	11.726282822837	0.45525606690095	0.010688	-0.034264328228521	0	delta	h	2013	PreadultII	Female	15
3484	0	11.726282822837	0.45525606690095	0.010688	-0.034264328228521	0	delta	h	2013	PreadultII	Female	15
3485	0	11.726282822837	0.45525606690095	0.010688	-0.034264328228521	0	delta	h	2013	PreadultII	Female	15
3486	0	11.726282822837	0.45525606690095	0.010688	-0.034264328228521	0	delta	h	2013	PreadultII	Female	15
3487	0	11.726282822837	0.45525606690095	0.010688	-0.034264328228521	0	delta	h	2013	Adult	Male	15
3488	0	11.726282822837	0.45525606690095	0.010688	-0.034264328228521	0	delta	h	2013	Adult	Male	15
3489	0	11.726282822837	0.45525606690095	0.010688	-0.034264328228521	0	delta	h	2013	Adult	Male	15
3490	0	11.726282822837	0.45525606690095	0.010688	-0.034264328228521	0	delta	h	2013	Adult	Male	15
3491	0	11.726282822837	0.45525606690095	0.010688	-0.034264328228521	0	delta	h	2013	Adult	Male	15
3492	0	11.726282822837	0.45525606690095	0.010688	-0.034264328228521	0	delta	h	2013	Adult	Male	15
3493	0	11.726282822837	0.45525606690095	0.010688	-0.034264328228521	0	delta	h	2013	Adult	Male	15
3494	0	11.726282822837	0.45525606690095	0.010688	-0.034264328228521	0	delta	h	2013	Adult	Male	15
3495	0	11.726282822837	0.45525606690095	0.010688	-0.034264328228521	0	delta	h	2013	Adult	Male	15
3496	0	11.726282822837	0.45525606690095	0.010688	-0.034264328228521	0	delta	h	2013	Adult	Female	15
3497	0	11.726282822837	0.45525606690095	0.010688	-0.034264328228521	0	delta	h	2013	Adult	Female	15
3498	0	11.726282822837	0.45525606690095	0.010688	-0.034264328228521	0	delta	h	2013	Adult	Female	15
3499	0	11.726282822837	0.45525606690095	0.010688	-0.034264328228521	0	delta	h	2013	Adult	Female	15
3500	0	11.726282822837	0.45525606690095	0.010688	-0.034264328228521	0	delta	h	2013	Adult	Female	15
3501	0	11.726282822837	0.45525606690095	0.010688	-0.034264328228521	0	delta	h	2013	Adult	Female	15
3502	0	11.726282822837	0.45525606690095	0.010688	-0.034264328228521	0	delta	h	2013	Adult	Female	15
3503	1	11.726282822837	0.45525606690095	0.010688	-0.034264328228521	0	delta	h	2013	PreadultI	Female	15
3504	1	11.726282822837	0.45525606690095	0.010688	-0.034264328228521	0	delta	h	2013	PreadultII	Male	15
3505	1	11.726282822837	0.45525606690095	0.010688	-0.034264328228521	0	delta	h	2013	PreadultII	Male	15
3506	1	11.726282822837	0.45525606690095	0.010688	-0.034264328228521	0	delta	h	2013	PreadultII	Female	15
3507	1	11.726282822837	0.45525606690095	0.010688	-0.034264328228521	0	delta	h	2013	PreadultII	Female	15
3508	1	11.726282822837	0.45525606690095	0.010688	-0.034264328228521	0	delta	h	2013	PreadultII	Female	15
3509	1	11.726282822837	0.45525606690095	0.010688	-0.034264328228521	0	delta	h	2013	PreadultII	Female	15
3510	1	11.726282822837	0.45525606690095	0.010688	-0.034264328228521	0	delta	h	2013	Adult	Male	15
3511	1	11.726282822837	0.45525606690095	0.010688	-0.034264328228521	0	delta	h	2013	Adult	Female	15
3662	0	14.8135452617177	0.902150160293113	0.01087	-0.0333878199432547	2	aza	l	2013	PreadultI	Male	16
3663	0	14.8135452617177	0.902150160293113	0.01087	-0.0333878199432547	2	aza	l	2013	PreadultI	Male	16
3664	0	14.8135452617177	0.902150160293113	0.01087	-0.0333878199432547	2	aza	l	2013	PreadultII	Male	16
3665	0	14.8135452617177	0.902150160293113	0.01087	-0.0333878199432547	2	aza	l	2013	PreadultII	Male	16
3666	0	14.8135452617177	0.902150160293113	0.01087	-0.0333878199432547	2	aza	l	2013	PreadultII	Female	16
3667	0	14.8135452617177	0.902150160293113	0.01087	-0.0333878199432547	2	aza	l	2013	PreadultII	Female	16
3668	0	14.8135452617177	0.902150160293113	0.01087	-0.0333878199432547	2	aza	l	2013	Adult	Male	16
3669	0	14.8135452617177	0.902150160293113	0.01087	-0.0333878199432547	2	aza	l	2013	Adult	Male	16
3670	0	14.8135452617177	0.902150160293113	0.01087	-0.0333878199432547	2	aza	l	2013	Adult	Male	16
3671	0	14.8135452617177	0.902150160293113	0.01087	-0.0333878199432547	2	aza	l	2013	Adult	Male	16
3672	0	14.8135452617177	0.902150160293113	0.01087	-0.0333878199432547	2	aza	l	2013	Adult	Male	16
3673	0	14.8135452617177	0.902150160293113	0.01087	-0.0333878199432547	2	aza	l	2013	Adult	Male	16
3674	0	14.8135452617177	0.902150160293113	0.01087	-0.0333878199432547	2	aza	l	2013	Adult	Male	16
3675	0	14.8135452617177	0.902150160293113	0.01087	-0.0333878199432547	2	aza	l	2013	Adult	Female	16
3676	0	14.8135452617177	0.902150160293113	0.01087	-0.0333878199432547	2	aza	l	2013	Adult	Female	16
3677	0	14.8135452617177	0.902150160293113	0.01087	-0.0333878199432547	2	aza	l	2013	Adult	Female	16
3678	0	14.8135452617177	0.902150160293113	0.01087	-0.0333878199432547	2	aza	l	2013	Adult	Female	16
3679	0	14.8135452617177	0.902150160293113	0.01087	-0.0333878199432547	2	aza	l	2013	Adult	Female	16
3680	0	14.8135452617177	0.902150160293113	0.01087	-0.0333878199432547	2	aza	l	2013	Adult	Female	16
3681	0	14.8135452617177	0.902150160293113	0.01087	-0.0333878199432547	2	aza	l	2013	Adult	Female	16
3682	0	14.8135452617177	0.902150160293113	0.01087	-0.0333878199432547	2	aza	l	2013	Adult	Female	16
3683	0	14.8135452617177	0.902150160293113	0.01087	-0.0333878199432547	2	aza	l	2013	Adult	Female	16
3684	0	14.8135452617177	0.902150160293113	0.01087	-0.0333878199432547	2	aza	l	2013	Adult	Female	16
3685	0	14.8135452617177	0.902150160293113	0.01087	-0.0333878199432547	2	aza	l	2013	Adult	Female	16
3686	0	14.8135452617177	0.902150160293113	0.01087	-0.0333878199432547	2	aza	l	2013	Adult	Female	16
3687	0	14.8135452617177	0.902150160293113	0.01087	-0.0333878199432547	2	aza	l	2013	Adult	Female	16
3688	0	14.8135452617177	0.902150160293113	0.01087	-0.0333878199432547	2	aza	l	2013	Adult	Female	16
3689	1	14.8135452617177	0.902150160293113	0.01087	-0.0333878199432547	2	aza	l	2013	PreadultII	Male	16
3690	1	14.8135452617177	0.902150160293113	0.01087	-0.0333878199432547	2	aza	l	2013	PreadultII	Male	16
3691	1	14.8135452617177	0.902150160293113	0.01087	-0.0333878199432547	2	aza	l	2013	PreadultII	Female	16
3692	1	14.8135452617177	0.902150160293113	0.01087	-0.0333878199432547	2	aza	l	2013	PreadultII	Female	16
3693	1	14.8135452617177	0.902150160293113	0.01087	-0.0333878199432547	2	aza	l	2013	Adult	Male	16
3694	1	14.8135452617177	0.902150160293113	0.01087	-0.0333878199432547	2	aza	l	2013	Adult	Male	16
3695	1	14.8135452617177	0.902150160293113	0.01087	-0.0333878199432547	2	aza	l	2013	Adult	Male	16
3696	1	14.8135452617177	0.902150160293113	0.01087	-0.0333878199432547	2	aza	l	2013	Adult	Male	16
3697	1	14.8135452617177	0.902150160293113	0.01087	-0.0333878199432547	2	aza	l	2013	Adult	Female	16
3698	1	14.8135452617177	0.902150160293113	0.01087	-0.0333878199432547	2	aza	l	2013	Adult	Female	16
3699	1	14.8135452617177	0.902150160293113	0.01087	-0.0333878199432547	2	aza	l	2013	Adult	Female	16
3700	0	14.8135452617177	0.902150160293113	0.01087	-0.0333878199432547	2	aza	h	2013	PreadultI	Female	16
3701	0	14.8135452617177	0.902150160293113	0.01087	-0.0333878199432547	2	aza	h	2013	PreadultII	Male	16
3702	0	14.8135452617177	0.902150160293113	0.01087	-0.0333878199432547	2	aza	h	2013	PreadultII	Female	16
3703	0	14.8135452617177	0.902150160293113	0.01087	-0.0333878199432547	2	aza	h	2013	PreadultII	Female	16
3704	0	14.8135452617177	0.902150160293113	0.01087	-0.0333878199432547	2	aza	h	2013	PreadultII	Female	16
3705	0	14.8135452617177	0.902150160293113	0.01087	-0.0333878199432547	2	aza	h	2013	PreadultII	Female	16
3706	0	14.8135452617177	0.902150160293113	0.01087	-0.0333878199432547	2	aza	h	2013	Adult	Male	16
3707	0	14.8135452617177	0.902150160293113	0.01087	-0.0333878199432547	2	aza	h	2013	Adult	Male	16
3708	0	14.8135452617177	0.902150160293113	0.01087	-0.0333878199432547	2	aza	h	2013	Adult	Male	16
3709	0	14.8135452617177	0.902150160293113	0.01087	-0.0333878199432547	2	aza	h	2013	Adult	Male	16
3710	0	14.8135452617177	0.902150160293113	0.01087	-0.0333878199432547	2	aza	h	2013	Adult	Male	16
3711	0	14.8135452617177	0.902150160293113	0.01087	-0.0333878199432547	2	aza	h	2013	Adult	Male	16
3712	0	14.8135452617177	0.902150160293113	0.01087	-0.0333878199432547	2	aza	h	2013	Adult	Male	16
3713	0	14.8135452617177	0.902150160293113	0.01087	-0.0333878199432547	2	aza	h	2013	Adult	Male	16
3714	0	14.8135452617177	0.902150160293113	0.01087	-0.0333878199432547	2	aza	h	2013	Adult	Male	16
3715	0	14.8135452617177	0.902150160293113	0.01087	-0.0333878199432547	2	aza	h	2013	Adult	Male	16
3716	0	14.8135452617177	0.902150160293113	0.01087	-0.0333878199432547	2	aza	h	2013	Adult	Male	16
3717	0	14.8135452617177	0.902150160293113	0.01087	-0.0333878199432547	2	aza	h	2013	Adult	Female	16
3718	0	14.8135452617177	0.902150160293113	0.01087	-0.0333878199432547	2	aza	h	2013	Adult	Female	16
3719	0	14.8135452617177	0.902150160293113	0.01087	-0.0333878199432547	2	aza	h	2013	Adult	Female	16
3720	0	14.8135452617177	0.902150160293113	0.01087	-0.0333878199432547	2	aza	h	2013	Adult	Female	16
3721	0	14.8135452617177	0.902150160293113	0.01087	-0.0333878199432547	2	aza	h	2013	Adult	Female	16
3722	0	14.8135452617177	0.902150160293113	0.01087	-0.0333878199432547	2	aza	h	2013	Adult	Female	16
3723	0	14.8135452617177	0.902150160293113	0.01087	-0.0333878199432547	2	aza	h	2013	Adult	Female	16
3724	0	14.8135452617177	0.902150160293113	0.01087	-0.0333878199432547	2	aza	h	2013	Adult	Female	16
3725	0	14.8135452617177	0.902150160293113	0.01087	-0.0333878199432547	2	aza	h	2013	Adult	Female	16
3726	0	14.8135452617177	0.902150160293113	0.01087	-0.0333878199432547	2	aza	h	2013	Adult	Female	16
3727	0	14.8135452617177	0.902150160293113	0.01087	-0.0333878199432547	2	aza	h	2013	Adult	Female	16
3728	0	14.8135452617177	0.902150160293113	0.01087	-0.0333878199432547	2	aza	h	2013	Adult	Female	16
3729	0	14.8135452617177	0.902150160293113	0.01087	-0.0333878199432547	2	aza	h	2013	Adult	Female	16
3730	1	14.8135452617177	0.902150160293113	0.01087	-0.0333878199432547	2	aza	h	2013	Adult	Male	16
3731	1	14.8135452617177	0.902150160293113	0.01087	-0.0333878199432547	2	aza	h	2013	Adult	Male	16
3732	1	14.8135452617177	0.902150160293113	0.01087	-0.0333878199432547	2	aza	h	2013	Adult	Male	16
3733	1	14.8135452617177	0.902150160293113	0.01087	-0.0333878199432547	2	aza	h	2013	Adult	Male	16
3734	1	14.8135452617177	0.902150160293113	0.01087	-0.0333878199432547	2	aza	h	2013	Adult	Male	16
3735	1	14.8135452617177	0.902150160293113	0.01087	-0.0333878199432547	2	aza	h	2013	Adult	Male	16
3736	1	14.8135452617177	0.902150160293113	0.01087	-0.0333878199432547	2	aza	h	2013	Adult	Male	16
3737	1	14.8135452617177	0.902150160293113	0.01087	-0.0333878199432547	2	aza	h	2013	Adult	Male	16
3738	1	14.8135452617177	0.902150160293113	0.01087	-0.0333878199432547	2	aza	h	2013	Adult	Female	16
3739	1	14.8135452617177	0.902150160293113	0.01087	-0.0333878199432547	2	aza	h	2013	Adult	Female	16
3740	1	14.8135452617177	0.902150160293113	0.01087	-0.0333878199432547	2	aza	h	2013	Adult	Female	16
3741	1	14.8135452617177	0.902150160293113	0.01087	-0.0333878199432547	2	aza	h	2013	Adult	Female	16
3742	1	14.8135452617177	0.902150160293113	0.01087	-0.0333878199432547	2	aza	h	2013	Adult	Female	16
3777	0	14.8135452617177	0.902150160293113	0.01087	-0.0333878199432547	2	delta	l	2013	PreadultI	Female	16
3778	0	14.8135452617177	0.902150160293113	0.01087	-0.0333878199432547	2	delta	l	2013	PreadultI	Female	16
3779	0	14.8135452617177	0.902150160293113	0.01087	-0.0333878199432547	2	delta	l	2013	PreadultI	Female	16
3780	0	14.8135452617177	0.902150160293113	0.01087	-0.0333878199432547	2	delta	l	2013	PreadultI	Female	16
3781	0	14.8135452617177	0.902150160293113	0.01087	-0.0333878199432547	2	delta	l	2013	PreadultII	Female	16
3782	0	14.8135452617177	0.902150160293113	0.01087	-0.0333878199432547	2	delta	l	2013	PreadultII	Female	16
3783	0	14.8135452617177	0.902150160293113	0.01087	-0.0333878199432547	2	delta	l	2013	Adult	Male	16
3784	0	14.8135452617177	0.902150160293113	0.01087	-0.0333878199432547	2	delta	l	2013	Adult	Male	16
3785	0	14.8135452617177	0.902150160293113	0.01087	-0.0333878199432547	2	delta	l	2013	Adult	Male	16
3786	0	14.8135452617177	0.902150160293113	0.01087	-0.0333878199432547	2	delta	l	2013	Adult	Male	16
3787	0	14.8135452617177	0.902150160293113	0.01087	-0.0333878199432547	2	delta	l	2013	Adult	Male	16
3788	0	14.8135452617177	0.902150160293113	0.01087	-0.0333878199432547	2	delta	l	2013	Adult	Male	16
3789	0	14.8135452617177	0.902150160293113	0.01087	-0.0333878199432547	2	delta	l	2013	Adult	Male	16
3790	0	14.8135452617177	0.902150160293113	0.01087	-0.0333878199432547	2	delta	l	2013	Adult	Male	16
3791	0	14.8135452617177	0.902150160293113	0.01087	-0.0333878199432547	2	delta	l	2013	Adult	Male	16
3792	0	14.8135452617177	0.902150160293113	0.01087	-0.0333878199432547	2	delta	l	2013	Adult	Male	16
3793	0	14.8135452617177	0.902150160293113	0.01087	-0.0333878199432547	2	delta	l	2013	Adult	Male	16
3794	0	14.8135452617177	0.902150160293113	0.01087	-0.0333878199432547	2	delta	l	2013	Adult	Male	16
3795	0	14.8135452617177	0.902150160293113	0.01087	-0.0333878199432547	2	delta	l	2013	Adult	Male	16
3796	0	14.8135452617177	0.902150160293113	0.01087	-0.0333878199432547	2	delta	l	2013	Adult	Male	16
3797	0	14.8135452617177	0.902150160293113	0.01087	-0.0333878199432547	2	delta	l	2013	Adult	Male	16
3798	0	14.8135452617177	0.902150160293113	0.01087	-0.0333878199432547	2	delta	l	2013	Adult	Male	16
3799	0	14.8135452617177	0.902150160293113	0.01087	-0.0333878199432547	2	delta	l	2013	Adult	Male	16
3800	0	14.8135452617177	0.902150160293113	0.01087	-0.0333878199432547	2	delta	l	2013	Adult	Male	16
3801	0	14.8135452617177	0.902150160293113	0.01087	-0.0333878199432547	2	delta	l	2013	Adult	Male	16
3802	0	14.8135452617177	0.902150160293113	0.01087	-0.0333878199432547	2	delta	l	2013	Adult	Male	16
3803	0	14.8135452617177	0.902150160293113	0.01087	-0.0333878199432547	2	delta	l	2013	Adult	Male	16
3804	0	14.8135452617177	0.902150160293113	0.01087	-0.0333878199432547	2	delta	l	2013	Adult	Male	16
3805	0	14.8135452617177	0.902150160293113	0.01087	-0.0333878199432547	2	delta	l	2013	Adult	Male	16
3806	0	14.8135452617177	0.902150160293113	0.01087	-0.0333878199432547	2	delta	l	2013	Adult	Male	16
3807	0	14.8135452617177	0.902150160293113	0.01087	-0.0333878199432547	2	delta	l	2013	Adult	Female	16
3808	0	14.8135452617177	0.902150160293113	0.01087	-0.0333878199432547	2	delta	l	2013	Adult	Female	16
3809	0	14.8135452617177	0.902150160293113	0.01087	-0.0333878199432547	2	delta	l	2013	Adult	Female	16
3810	0	14.8135452617177	0.902150160293113	0.01087	-0.0333878199432547	2	delta	l	2013	Adult	Female	16
3811	0	14.8135452617177	0.902150160293113	0.01087	-0.0333878199432547	2	delta	l	2013	Adult	Female	16
[truncated: 14,507 more rows]
